# Supplementary material for: Efficacy of monoclonal antibodies and maternal vaccination for prophylaxis of respiratory syncytial virus disease
Source: Commun Med (Lond). 2025 Apr 16;5:119. doi: 10.1038/s43856-025-00807-9 (PMC12003833; doi:10.1038/s43856-025-00807-9)
Supplement: Supplementary file 1 — Supplementary Data 1 [file 43856_2025_807_MOESM1_ESM.txt]

arm	term.group	day	log2sn.mean	log2sn.q25	log2sn.q975	N.median
Clesrovimab	Overall population	0	8.77106311903627	8.73345886872944	8.80581176762141	3500
Clesrovimab	Overall population	1	11.5101701392586	11.268914615081	11.7422412003421	3500
Clesrovimab	Overall population	2	12.1782790314486	11.9655133114317	12.3728952828934	3500
Clesrovimab	Overall population	3	12.467268258969	12.2746654053869	12.6411500059284	3500
Clesrovimab	Overall population	4	12.6030792121745	12.4327013228369	12.7676666898088	3500
Clesrovimab	Overall population	5	12.6644857923397	12.5096008094524	12.8225861264009	3500
Clesrovimab	Overall population	6	12.6889483506829	12.5402450069072	12.838861861425	3500
Clesrovimab	Overall population	7	12.6935300642843	12.5490962259602	12.8413320624956	3500
Clesrovimab	Overall population	8	12.6890584122356	12.5450417206056	12.8344352672569	3500
Clesrovimab	Overall population	9	12.6786756957452	12.533586411204	12.8220678985583	3500
Clesrovimab	Overall population	10	12.666718278615	12.5205684916472	12.8102079352342	3500
Clesrovimab	Overall population	11	12.6551368879255	12.5099483478985	12.7977214580267	3500
Clesrovimab	Overall population	12	12.6427208678014	12.4993573200222	12.7867802974179	3500
Clesrovimab	Overall population	13	12.6307750360353	12.4886881088715	12.7725262475733	3500
Clesrovimab	Overall population	14	12.6187249902665	12.4764756111694	12.7586171733997	3500
Clesrovimab	Overall population	15	12.6066934983683	12.4658391795367	12.7449296181594	3500
Clesrovimab	Overall population	16	12.59392453045	12.4552876401339	12.7307095889444	3500
Clesrovimab	Overall population	17	12.5807293160729	12.4437397704898	12.7158701227232	3500
Clesrovimab	Overall population	18	12.5671585511441	12.4319157160408	12.7004152172979	3500
Clesrovimab	Overall population	19	12.5529466612202	12.4197080942363	12.6844373094571	3500
Clesrovimab	Overall population	20	12.5381524295541	12.407775871134	12.6691607891999	3500
Clesrovimab	Overall population	21	12.5231668512141	12.395744228848	12.6528063183526	3500
Clesrovimab	Overall population	22	12.5076416480021	12.3825973249871	12.6330941702967	3500
Clesrovimab	Overall population	23	12.4914332743642	12.3683376310604	12.6147626438534	3500
Clesrovimab	Overall population	24	12.4748797075321	12.3536138184076	12.595169700937	3500
Clesrovimab	Overall population	25	12.4574515739369	12.3380310738796	12.5762429842908	3500
Clesrovimab	Overall population	26	12.4396737930737	12.3219592810879	12.5568563782912	3500
Clesrovimab	Overall population	27	12.4217119845764	12.3050346632912	12.5361074923163	3500
Clesrovimab	Overall population	28	12.4038858426008	12.289162529111	12.5149920070563	3500
Clesrovimab	Overall population	29	12.385658166936	12.2729571778425	12.4952409223641	3500
Clesrovimab	Overall population	30	12.3665070546612	12.2560424384665	12.4745556674985	3500
Clesrovimab	Overall population	31	12.3469899675521	12.2392750606628	12.4557101376152	3500
Clesrovimab	Overall population	32	12.3277033672822	12.2212553047452	12.4357715069066	3500
Clesrovimab	Overall population	33	12.3081081682585	12.2032288942297	12.4167379271112	3500
Clesrovimab	Overall population	34	12.2885611889504	12.1832664053401	12.3959672518961	3500
Clesrovimab	Overall population	35	12.2691754383057	12.1639676429164	12.3749113276229	3500
Clesrovimab	Overall population	36	12.2503469467841	12.1458512299676	12.3545932604902	3500
Clesrovimab	Overall population	37	12.2314813947538	12.1278367179472	12.3343416918574	3500
Clesrovimab	Overall population	38	12.2115472792124	12.108988664279	12.3133831516032	3500
Clesrovimab	Overall population	39	12.1920804422427	12.0865589118034	12.2931836777192	3500
Clesrovimab	Overall population	40	12.1716410555106	12.0660026701785	12.2754890489276	3500
Clesrovimab	Overall population	41	12.1518919240818	12.0472862868662	12.2547146415595	3500
Clesrovimab	Overall population	42	12.1321402862026	12.0283012070156	12.2336859835372	3500
Clesrovimab	Overall population	43	12.1120011197107	12.0093459083833	12.214380658599	3500
Clesrovimab	Overall population	44	12.0922549112574	11.9902697693221	12.1939398999045	3500
Clesrovimab	Overall population	45	12.0721587770289	11.9692807113969	12.175022478069	3500
Clesrovimab	Overall population	46	12.0516999500805	11.9485388943432	12.1557086302736	3500
Clesrovimab	Overall population	47	12.0309125223291	11.9273057233343	12.1354642236471	3500
Clesrovimab	Overall population	48	12.0103299462769	11.9062687907609	12.1157156780048	3500
Clesrovimab	Overall population	49	11.9904006224209	11.8859029655453	12.0949662018236	3500
Clesrovimab	Overall population	50	11.9699501890385	11.8654114777459	12.0749462941598	3500
Clesrovimab	Overall population	51	11.9489997726296	11.8453558622345	12.0541746053775	3500
Clesrovimab	Overall population	52	11.9285226286196	11.8253503012452	12.0332726564824	3500
Clesrovimab	Overall population	53	11.907927025231	11.8040561893155	12.0133760837003	3500
Clesrovimab	Overall population	54	11.8866653745267	11.7829901669689	11.9924782857067	3500
Clesrovimab	Overall population	55	11.8656739300142	11.7604818755347	11.971730888396	3500
Clesrovimab	Overall population	56	11.8449415600568	11.7373360693857	11.9509699595109	3500
Clesrovimab	Overall population	57	11.8244238652267	11.7171755463055	11.9307355661209	3500
Clesrovimab	Overall population	58	11.8034407843221	11.6944491490653	11.9102209263543	3500
Clesrovimab	Overall population	59	11.7821951736285	11.6724354099598	11.8895107135492	3500
Clesrovimab	Overall population	60	11.7614641896914	11.6509499457946	11.8688453477563	3500
Clesrovimab	Overall population	61	11.7400750308854	11.6294089432358	11.848075696986	3500
Clesrovimab	Overall population	62	11.7191201800811	11.6078456587366	11.827123781409	3500
Clesrovimab	Overall population	63	11.698404055369	11.5862508700293	11.8057180308537	3500
Clesrovimab	Overall population	64	11.6773497505026	11.5646278592278	11.7857526846043	3500
Clesrovimab	Overall population	65	11.6566209234066	11.5421835471266	11.7654757648516	3500
Clesrovimab	Overall population	66	11.6357497130085	11.5196890710418	11.7457801742991	3500
Clesrovimab	Overall population	67	11.6151924121688	11.4973340213291	11.7272900689784	3500
Clesrovimab	Overall population	68	11.5948093628069	11.4757092378153	11.7072188788248	3500
Clesrovimab	Overall population	69	11.5737738170189	11.4540870998143	11.6862021842828	3500
Clesrovimab	Overall population	70	11.5531707371181	11.4325198396739	11.6652042333306	3500
Clesrovimab	Overall population	71	11.5318878343705	11.4102600520399	11.6455329889432	3500
Clesrovimab	Overall population	72	11.5107757885338	11.3893481645868	11.6257411637151	3500
Clesrovimab	Overall population	73	11.490133291908	11.3679529010273	11.604828252462	3500
Clesrovimab	Overall population	74	11.4696845628924	11.3464379097734	11.5848386651484	3500
Clesrovimab	Overall population	75	11.4491523580229	11.3248944485333	11.564373111368	3500
Clesrovimab	Overall population	76	11.4280589884679	11.3033685874206	11.5442248911508	3500
Clesrovimab	Overall population	77	11.4070951078126	11.2816448865252	11.5240867200853	3500
Clesrovimab	Overall population	78	11.3864590121067	11.2596773611223	11.5039108475304	3500
Clesrovimab	Overall population	79	11.3653378444527	11.2377300034905	11.4842225004911	3500
Clesrovimab	Overall population	80	11.3442137099206	11.2156726416672	11.4645805613539	3500
Clesrovimab	Overall population	81	11.3228652907806	11.1932565025667	11.4451597205744	3500
Clesrovimab	Overall population	82	11.301715419831	11.1707369241644	11.4247440695869	3500
Clesrovimab	Overall population	83	11.2806684031963	11.1492899333494	11.4051485216528	3500
Clesrovimab	Overall population	84	11.2597518057531	11.1271815927168	11.3855168108662	3500
Clesrovimab	Overall population	85	11.2388871465985	11.1053389932224	11.3653070084707	3500
Clesrovimab	Overall population	86	11.2177515111222	11.0833019167603	11.34534499699	3500
Clesrovimab	Overall population	87	11.1973375975649	11.0620456176055	11.3254652511577	3500
Clesrovimab	Overall population	88	11.1766295752754	11.0408188478925	11.3062439185964	3500
Clesrovimab	Overall population	89	11.1557277759877	11.0191231934803	11.2864537286012	3500
Clesrovimab	Overall population	90	11.134560472414	10.997395028562	11.2659099753945	3500
Clesrovimab	Overall population	91	11.1134184444456	10.9760221693473	11.2460674255706	3500
Clesrovimab	Overall population	92	11.0924255472684	10.9547716014526	11.2262867784195	3500
Clesrovimab	Overall population	93	11.071743190832	10.9326704821175	11.206741855391	3500
Clesrovimab	Overall population	94	11.0513044657101	10.910339726264	11.1871799805372	3500
Clesrovimab	Overall population	95	11.0309558436975	10.8886114838245	11.1676202642199	3500
Clesrovimab	Overall population	96	11.0104886349019	10.8672376799922	11.1480000044015	3500
Clesrovimab	Overall population	97	10.990007827513	10.8460155450573	11.128429337941	3500
Clesrovimab	Overall population	98	10.9695306518824	10.8247724485562	11.1086105190923	3500
Clesrovimab	Overall population	99	10.9488988093642	10.8035516281312	11.0891429393883	3500
Clesrovimab	Overall population	100	10.928483564442	10.7815300020717	11.0695418977557	3500
Clesrovimab	Overall population	101	10.9079680100478	10.7594077899913	11.0498961717122	3500
Clesrovimab	Overall population	102	10.8875665649697	10.7373213761616	11.0302870236543	3500
Clesrovimab	Overall population	103	10.8668840115122	10.7156144922135	11.0106309469095	3500
Clesrovimab	Overall population	104	10.8462181383289	10.6940514479194	10.9910729662283	3500
Clesrovimab	Overall population	105	10.8253929309013	10.672525283056	10.9717973839634	3500
Clesrovimab	Overall population	106	10.804629443826	10.6509848708338	10.9521693045488	3500
Clesrovimab	Overall population	107	10.7840346048587	10.6294809934324	10.9324740932844	3500
Clesrovimab	Overall population	108	10.7633454401924	10.6080109142413	10.9127503769025	3500
Clesrovimab	Overall population	109	10.7429715577902	10.5863478541992	10.8929997002679	3500
Clesrovimab	Overall population	110	10.7222490392481	10.5645704443986	10.8732609609195	3500
Clesrovimab	Overall population	111	10.7012483506936	10.5427508770611	10.8535066760728	3500
Clesrovimab	Overall population	112	10.680843023275	10.5209784807355	10.8338614680521	3500
Clesrovimab	Overall population	113	10.6600161307829	10.4992227938351	10.8142234213343	3500
Clesrovimab	Overall population	114	10.6391228601173	10.4775233773339	10.7945803251076	3500
Clesrovimab	Overall population	115	10.618386209992	10.4558744834702	10.774954368364	3500
Clesrovimab	Overall population	116	10.5980299203394	10.4342190513735	10.7553068872492	3500
Clesrovimab	Overall population	117	10.577955368983	10.4125819067353	10.7355946552601	3500
Clesrovimab	Overall population	118	10.5578721230359	10.3909992594054	10.7155202166955	3500
Clesrovimab	Overall population	119	10.5376133822336	10.3697114191457	10.6956927221378	3500
Clesrovimab	Overall population	120	10.5168951952057	10.3485436120052	10.6761097099525	3500
Clesrovimab	Overall population	121	10.4961233023802	10.3274070431094	10.6565099947851	3500
Clesrovimab	Overall population	122	10.4757489335125	10.3062862156008	10.6368080348171	3500
Clesrovimab	Overall population	123	10.4555743913843	10.2852014370148	10.6166707520233	3500
Clesrovimab	Overall population	124	10.4353112763495	10.2641429286008	10.596929350674	3500
Clesrovimab	Overall population	125	10.4149667028334	10.2431123759604	10.5773612313835	3500
Clesrovimab	Overall population	126	10.394827751067	10.2221175073445	10.5579114297137	3500
Clesrovimab	Overall population	127	10.3745104961794	10.2011438289084	10.5384133443568	3500
Clesrovimab	Overall population	128	10.3538359608458	10.1801889466492	10.5188972311314	3500
Clesrovimab	Overall population	129	10.3335553587913	10.1592713005745	10.4996006016774	3500
Clesrovimab	Overall population	130	10.3130246381142	10.1383951626216	10.4800559964654	3500
Clesrovimab	Overall population	131	10.2922993809569	10.1175486489231	10.4604452073558	3500
Clesrovimab	Overall population	132	10.2717468166874	10.0967128806707	10.4408345944734	3500
Clesrovimab	Overall population	133	10.2512279614817	10.0757242499772	10.4212217786115	3500
Clesrovimab	Overall population	134	10.2307165431667	10.0547717884644	10.4016138540159	3500
Clesrovimab	Overall population	135	10.2105141244059	10.0338529223226	10.3820088856837	3500
Clesrovimab	Overall population	136	10.1900488949792	10.0129670603613	10.3624059778164	3500
Clesrovimab	Overall population	137	10.1697306790205	9.99211186489847	10.3428020424947	3500
Clesrovimab	Overall population	138	10.1496225555863	9.97129186325413	10.3232022205719	3500
Clesrovimab	Overall population	139	10.1294430328091	9.95049731569242	10.3035970438815	3500
Clesrovimab	Overall population	140	10.1094836395162	9.92974503595462	10.2839928653417	3500
Clesrovimab	Overall population	141	10.0892467445299	9.90902553672813	10.2644003277293	3500
Clesrovimab	Overall population	142	10.0689948731514	9.888557885438	10.244819370412	3500
Clesrovimab	Overall population	143	10.048891604836	9.8682297428375	10.225235923415	3500
Clesrovimab	Overall population	144	10.028684829979	9.84793823877557	10.2056656824744	3500
Clesrovimab	Overall population	145	10.008486143184	9.82732814812041	10.1860926129353	3500
Clesrovimab	Overall population	146	9.98825886990613	9.80656035843045	10.1665315016835	3500
Clesrovimab	Overall population	147	9.96828175189093	9.7858219674887	10.1469700393706	3500
Clesrovimab	Overall population	148	9.9485385146593	9.76512089812879	10.1274149025666	3500
Clesrovimab	Overall population	149	9.92874436651063	9.74447289157244	10.1078696776219	3500
Clesrovimab	Overall population	150	9.90899550267433	9.72406544067347	10.0883329149909	3500
Clesrovimab	Overall population	151	9.88925623890646	9.70369706516697	10.0688063373137	3500
Clesrovimab	Overall population	152	9.86954198056769	9.68336086155375	10.0492822997384	3500
Clesrovimab	Overall population	153	9.84985082386106	9.66307284070838	10.0298100959614	3500
Clesrovimab	Overall population	154	9.83017308479567	9.64281218811158	10.0103683330876	3500
Clesrovimab	Overall population	155	9.81036487251043	9.62259882595131	9.99094396050527	3500
Clesrovimab	Overall population	156	9.79054436315022	9.60242029497893	9.97152411121004	3500
Clesrovimab	Overall population	157	9.77074889787327	9.58228431417999	9.95211735347644	3500
Clesrovimab	Overall population	158	9.75071513655562	9.56219037048114	9.93271695304546	3500
Clesrovimab	Overall population	159	9.73081628826219	9.54214640302331	9.91332951522953	3500
Clesrovimab	Overall population	160	9.71126129787736	9.5221467478037	9.89395724874571	3500
Clesrovimab	Overall population	161	9.69171674405288	9.50219174615223	9.87459990193904	3500
Clesrovimab	Overall population	162	9.67221049625087	9.4822682668048	9.85524410041901	3500
Clesrovimab	Overall population	163	9.65274135649251	9.4623966575785	9.83591084113279	3500
Clesrovimab	Overall population	164	9.63306930943059	9.44256552233588	9.81658804488193	3500
Clesrovimab	Overall population	165	9.61315553475887	9.42277318749244	9.79727317585263	3500
Clesrovimab	Overall population	166	9.59359975487181	9.40302964850686	9.77796900556365	3500
Clesrovimab	Overall population	167	9.57407162251283	9.38332754775765	9.75862070151267	3500
Clesrovimab	Overall population	168	9.5546128289224	9.36383905453689	9.73887819029378	3500
Clesrovimab	Overall population	169	9.53515274161924	9.34439102883369	9.71915087271846	3500
Clesrovimab	Overall population	170	9.51588881261053	9.32469618662706	9.69984420167453	3500
Clesrovimab	Overall population	171	9.49654183153937	9.30496812126351	9.68057938147435	3500
Clesrovimab	Overall population	172	9.47713459388219	9.28548609021075	9.66132459047149	3500
Clesrovimab	Overall population	173	9.45780231957955	9.26605514003603	9.64209244859464	3500
Clesrovimab	Overall population	174	9.43842781702748	9.24667082501318	9.62287805393078	3500
Clesrovimab	Overall population	175	9.41923858467475	9.22733338450472	9.6036810733722	3500
Clesrovimab	Overall population	176	9.39992066621717	9.20804993814936	9.58450944455576	3500
Clesrovimab	Overall population	177	9.38062910567253	9.18881470119075	9.56535806630458	3500
Clesrovimab	Overall population	178	9.36142405059821	9.16962853992738	9.54622710739054	3500
Clesrovimab	Overall population	179	9.34217198300684	9.15049766652694	9.52712336233886	3500
Clesrovimab	Overall population	180	9.323082688153	9.13135473195127	9.50808118048334	3500
Clesrovimab	Full-term (>=35 wGA)	0	8.82245948674187	8.78586346189055	8.85672640207082	3350
Clesrovimab	Full-term (>=35 wGA)	1	11.4895080684244	11.2509426649774	11.723495093908	3350
Clesrovimab	Full-term (>=35 wGA)	2	12.1558344514652	11.9411048280613	12.3530255197137	3350
Clesrovimab	Full-term (>=35 wGA)	3	12.4438868578547	12.2550597044312	12.6180628656784	3350
Clesrovimab	Full-term (>=35 wGA)	4	12.5800470731355	12.4114619435473	12.7433959007328	3350
Clesrovimab	Full-term (>=35 wGA)	5	12.6413307462896	12.4877220987462	12.796759316658	3350
Clesrovimab	Full-term (>=35 wGA)	6	12.665386278831	12.5195893238678	12.8191990926742	3350
Clesrovimab	Full-term (>=35 wGA)	7	12.6703424204552	12.527326674406	12.8209287698194	3350
Clesrovimab	Full-term (>=35 wGA)	8	12.6649592609227	12.523617856622	12.8125689710468	3350
Clesrovimab	Full-term (>=35 wGA)	9	12.6554974035385	12.5138282347234	12.8020502610629	3350
Clesrovimab	Full-term (>=35 wGA)	10	12.6443996746894	12.5026333837222	12.7872451332534	3350
Clesrovimab	Full-term (>=35 wGA)	11	12.6329222491369	12.4919475898492	12.7743502440975	3350
Clesrovimab	Full-term (>=35 wGA)	12	12.6213244167621	12.4801559271101	12.7640389277062	3350
Clesrovimab	Full-term (>=35 wGA)	13	12.6086510599519	12.4680889645143	12.7528731731518	3350
Clesrovimab	Full-term (>=35 wGA)	14	12.5965974515907	12.4559147277724	12.7408000447617	3350
Clesrovimab	Full-term (>=35 wGA)	15	12.5843717913899	12.4447842940889	12.7266352476193	3350
Clesrovimab	Full-term (>=35 wGA)	16	12.5717560576173	12.4336823720963	12.71201388202	3350
Clesrovimab	Full-term (>=35 wGA)	17	12.5584014595293	12.4226871146495	12.6969848193238	3350
Clesrovimab	Full-term (>=35 wGA)	18	12.5447377840907	12.4113621690962	12.6815479499703	3350
Clesrovimab	Full-term (>=35 wGA)	19	12.5313430188179	12.3993671028948	12.6646591080621	3350
Clesrovimab	Full-term (>=35 wGA)	20	12.5168041368931	12.3859060849452	12.6472214597341	3350
Clesrovimab	Full-term (>=35 wGA)	21	12.5014791412541	12.3736949849247	12.6289105266635	3350
Clesrovimab	Full-term (>=35 wGA)	22	12.4874906737037	12.3611154591073	12.6107455790235	3350
Clesrovimab	Full-term (>=35 wGA)	23	12.4714785369735	12.3479983775681	12.592527337719	3350
Clesrovimab	Full-term (>=35 wGA)	24	12.4541755152901	12.3316225525059	12.5735675300516	3350
Clesrovimab	Full-term (>=35 wGA)	25	12.4369276169721	12.3160881407363	12.5548137502856	3350
Clesrovimab	Full-term (>=35 wGA)	26	12.4190552371649	12.3005288578895	12.5338208573839	3350
Clesrovimab	Full-term (>=35 wGA)	27	12.4017778209274	12.284642889071	12.5130145275909	3350
Clesrovimab	Full-term (>=35 wGA)	28	12.3843793138672	12.2685661186422	12.4935526385341	3350
Clesrovimab	Full-term (>=35 wGA)	29	12.3658558449889	12.2522490479413	12.475172182272	3350
Clesrovimab	Full-term (>=35 wGA)	30	12.346722975088	12.2351012336181	12.4554155077098	3350
Clesrovimab	Full-term (>=35 wGA)	31	12.32776968724	12.217878750824	12.4348886067697	3350
Clesrovimab	Full-term (>=35 wGA)	32	12.3081005170353	12.2004389416996	12.415155174736	3350
Clesrovimab	Full-term (>=35 wGA)	33	12.2887833204767	12.1823899299733	12.3950980055269	3350
Clesrovimab	Full-term (>=35 wGA)	34	12.2693936931662	12.1646848696318	12.374776132566	3350
Clesrovimab	Full-term (>=35 wGA)	35	12.250072117296	12.145756087796	12.3549460700718	3350
Clesrovimab	Full-term (>=35 wGA)	36	12.2315933146589	12.1275358159224	12.3363645942409	3350
Clesrovimab	Full-term (>=35 wGA)	37	12.2125577717695	12.1081074952745	12.3157677645586	3350
Clesrovimab	Full-term (>=35 wGA)	38	12.1929840338976	12.0890422865418	12.2952826890406	3350
Clesrovimab	Full-term (>=35 wGA)	39	12.1734616135957	12.0693193036182	12.2753834085832	3350
Clesrovimab	Full-term (>=35 wGA)	40	12.153683033333	12.050917204186	12.256652040165	3350
Clesrovimab	Full-term (>=35 wGA)	41	12.1337790039872	12.0323579232802	12.2375547200617	3350
Clesrovimab	Full-term (>=35 wGA)	42	12.114250779757	12.0135730180468	12.2165520156048	3350
Clesrovimab	Full-term (>=35 wGA)	43	12.0944462257117	11.9939506966577	12.1966093636172	3350
Clesrovimab	Full-term (>=35 wGA)	44	12.0749148459791	11.9734504152218	12.1768511313243	3350
Clesrovimab	Full-term (>=35 wGA)	45	12.0545301163354	11.952523438416	12.1580798588972	3350
Clesrovimab	Full-term (>=35 wGA)	46	12.0345433788363	11.9311846855373	12.1385110332794	3350
Clesrovimab	Full-term (>=35 wGA)	47	12.0136805493861	11.9097713862148	12.1179511642676	3350
Clesrovimab	Full-term (>=35 wGA)	48	11.9935601270936	11.888520781567	12.0976250965817	3350
Clesrovimab	Full-term (>=35 wGA)	49	11.9734655188094	11.8695202509131	12.0780907398102	3350
Clesrovimab	Full-term (>=35 wGA)	50	11.9527716021477	11.8492931749325	12.0585316835825	3350
Clesrovimab	Full-term (>=35 wGA)	51	11.9320577079692	11.8280591824105	12.0367384698757	3350
Clesrovimab	Full-term (>=35 wGA)	52	11.9112153092846	11.8068182552024	12.0167262716513	3350
Clesrovimab	Full-term (>=35 wGA)	53	11.8902943296145	11.7860467825787	11.996350425853	3350
Clesrovimab	Full-term (>=35 wGA)	54	11.8696022834318	11.7655489749308	11.9756592891754	3350
Clesrovimab	Full-term (>=35 wGA)	55	11.8491291563244	11.7460357890498	11.9554428659824	3350
Clesrovimab	Full-term (>=35 wGA)	56	11.8285755715675	11.7239561148855	11.9354519413469	3350
Clesrovimab	Full-term (>=35 wGA)	57	11.8079724676699	11.7016067843636	11.9147335253796	3350
Clesrovimab	Full-term (>=35 wGA)	58	11.7871756777004	11.6794180933914	11.8954517887894	3350
Clesrovimab	Full-term (>=35 wGA)	59	11.7671983328744	11.6577724148948	11.8754176318418	3350
Clesrovimab	Full-term (>=35 wGA)	60	11.7458964932836	11.6364446679042	11.8548470458472	3350
Clesrovimab	Full-term (>=35 wGA)	61	11.7250437143186	11.6147535596951	11.833680590271	3350
Clesrovimab	Full-term (>=35 wGA)	62	11.7042884542998	11.5933445834114	11.8125013369975	3350
Clesrovimab	Full-term (>=35 wGA)	63	11.6832105060799	11.5720418375202	11.7913358711645	3350
Clesrovimab	Full-term (>=35 wGA)	64	11.6627447543244	11.5498279015191	11.7711619327778	3350
Clesrovimab	Full-term (>=35 wGA)	65	11.6420762832347	11.5276288246632	11.7512775967388	3350
Clesrovimab	Full-term (>=35 wGA)	66	11.6221238482124	11.5054347815226	11.7313756211279	3350
Clesrovimab	Full-term (>=35 wGA)	67	11.6016296923079	11.4832639897809	11.7113234513655	3350
Clesrovimab	Full-term (>=35 wGA)	68	11.5813140198417	11.4614633336431	11.6916077005953	3350
Clesrovimab	Full-term (>=35 wGA)	69	11.5606359158256	11.4390296300685	11.6726768568378	3350
Clesrovimab	Full-term (>=35 wGA)	70	11.5394470044509	11.4176869089211	11.6530797495502	3350
Clesrovimab	Full-term (>=35 wGA)	71	11.5186161912481	11.3963584086635	11.6322403757821	3350
Clesrovimab	Full-term (>=35 wGA)	72	11.4980099115591	11.3750314074337	11.6128288691507	3350
Clesrovimab	Full-term (>=35 wGA)	73	11.4771170476183	11.3537319822116	11.5920892269348	3350
Clesrovimab	Full-term (>=35 wGA)	74	11.4566918349677	11.3324442468133	11.5721906651129	3350
Clesrovimab	Full-term (>=35 wGA)	75	11.4360926321533	11.3109580615235	11.5524274476683	3350
Clesrovimab	Full-term (>=35 wGA)	76	11.4153896504968	11.2889381005891	11.5323607257898	3350
Clesrovimab	Full-term (>=35 wGA)	77	11.395079062234	11.2669441902412	11.5124621812863	3350
Clesrovimab	Full-term (>=35 wGA)	78	11.3745815124335	11.2449660606185	11.4925182661611	3350
Clesrovimab	Full-term (>=35 wGA)	79	11.3536547508637	11.2230089905173	11.4725575079025	3350
Clesrovimab	Full-term (>=35 wGA)	80	11.332262850361	11.2010700199805	11.4524966022326	3350
Clesrovimab	Full-term (>=35 wGA)	81	11.3116384665016	11.1795177413746	11.4327125242437	3350
Clesrovimab	Full-term (>=35 wGA)	82	11.2909080958421	11.1582745405869	11.4132220060928	3350
Clesrovimab	Full-term (>=35 wGA)	83	11.2700835592877	11.1372376051095	11.3937894800044	3350
Clesrovimab	Full-term (>=35 wGA)	84	11.2490727073981	11.1158239209244	11.3743562441936	3350
Clesrovimab	Full-term (>=35 wGA)	85	11.2280581862509	11.0945971804774	11.3541860714844	3350
Clesrovimab	Full-term (>=35 wGA)	86	11.2071015960922	11.0734023313588	11.3344293073585	3350
Clesrovimab	Full-term (>=35 wGA)	87	11.1865586902159	11.0522254514349	11.3150856785398	3350
Clesrovimab	Full-term (>=35 wGA)	88	11.1663321032829	11.031065876652	11.2954855084953	3350
Clesrovimab	Full-term (>=35 wGA)	89	11.1460479062403	11.0099172080467	11.2759648842008	3350
Clesrovimab	Full-term (>=35 wGA)	90	11.125263157874	10.9885301232719	11.2570171888782	3350
Clesrovimab	Full-term (>=35 wGA)	91	11.1044257376481	10.9669551643266	11.2371214539877	3350
Clesrovimab	Full-term (>=35 wGA)	92	11.0839366439806	10.945406360724	11.2171380420989	3350
Clesrovimab	Full-term (>=35 wGA)	93	11.0631764921134	10.9240518185579	11.1972305514644	3350
Clesrovimab	Full-term (>=35 wGA)	94	11.0430422485534	10.9030805070003	11.1777843825382	3350
Clesrovimab	Full-term (>=35 wGA)	95	11.0227374761627	10.882114176257	11.158325089595	3350
Clesrovimab	Full-term (>=35 wGA)	96	11.0020511900872	10.8611612746994	11.1388481649218	3350
Clesrovimab	Full-term (>=35 wGA)	97	10.9814423235298	10.8402150563759	11.1193586875509	3350
Clesrovimab	Full-term (>=35 wGA)	98	10.9609872546797	10.8192731631377	11.0998585211516	3350
Clesrovimab	Full-term (>=35 wGA)	99	10.9406116618953	10.7980318996257	11.0800704396973	3350
Clesrovimab	Full-term (>=35 wGA)	100	10.9204365898801	10.7763556970973	11.0601707288613	3350
Clesrovimab	Full-term (>=35 wGA)	101	10.9002475969249	10.7546950171902	11.0403543299212	3350
Clesrovimab	Full-term (>=35 wGA)	102	10.8799163736707	10.7330665956255	11.0211619103605	3350
Clesrovimab	Full-term (>=35 wGA)	103	10.8594402308014	10.7114473986022	11.0022686488877	3350
Clesrovimab	Full-term (>=35 wGA)	104	10.8390948823799	10.6896826828519	10.9827595464163	3350
Clesrovimab	Full-term (>=35 wGA)	105	10.8185574772987	10.6679026343929	10.9635485984004	3350
Clesrovimab	Full-term (>=35 wGA)	106	10.7980747010689	10.646141263142	10.9443087263661	3350
Clesrovimab	Full-term (>=35 wGA)	107	10.7777377388805	10.6244248375343	10.9250818406377	3350
Clesrovimab	Full-term (>=35 wGA)	108	10.7570564655895	10.6028595248156	10.9057750082095	3350
Clesrovimab	Full-term (>=35 wGA)	109	10.7367217915201	10.5815190837393	10.8861929253863	3350
Clesrovimab	Full-term (>=35 wGA)	110	10.7162445589633	10.5598945217894	10.8666185355125	3350
Clesrovimab	Full-term (>=35 wGA)	111	10.6956203607879	10.5382832571146	10.8470278029729	3350
Clesrovimab	Full-term (>=35 wGA)	112	10.6754099656197	10.51671097786	10.827445873013	3350
Clesrovimab	Full-term (>=35 wGA)	113	10.6550411970772	10.4951523693812	10.807848040916	3350
Clesrovimab	Full-term (>=35 wGA)	114	10.6345440493347	10.473632874873	10.7882599093941	3350
Clesrovimab	Full-term (>=35 wGA)	115	10.6142719523625	10.4521287570699	10.7686895467648	3350
Clesrovimab	Full-term (>=35 wGA)	116	10.5938402186767	10.4306675993161	10.7493069660531	3350
Clesrovimab	Full-term (>=35 wGA)	117	10.5735740531894	10.4096834036743	10.7299129249416	3350
Clesrovimab	Full-term (>=35 wGA)	118	10.5535632443739	10.3884002706212	10.7105041249722	3350
Clesrovimab	Full-term (>=35 wGA)	119	10.5333696634422	10.3668224684596	10.6910882940884	3350
Clesrovimab	Full-term (>=35 wGA)	120	10.5133693616649	10.3452764973631	10.6716619138998	3350
Clesrovimab	Full-term (>=35 wGA)	121	10.4928074493168	10.3237640695804	10.6522187420377	3350
Clesrovimab	Full-term (>=35 wGA)	122	10.4724825710109	10.3027100456411	10.6327732708013	3350
Clesrovimab	Full-term (>=35 wGA)	123	10.4520704390779	10.2818001340678	10.6133442890062	3350
Clesrovimab	Full-term (>=35 wGA)	124	10.4319719165086	10.260906539667	10.5936058225338	3350
Clesrovimab	Full-term (>=35 wGA)	125	10.4118893782259	10.2400458564687	10.5737110352034	3350
Clesrovimab	Full-term (>=35 wGA)	126	10.3916685865736	10.2192169323554	10.5541769015169	3350
Clesrovimab	Full-term (>=35 wGA)	127	10.3713671163172	10.1984305199446	10.5350171068031	3350
Clesrovimab	Full-term (>=35 wGA)	128	10.3512539345404	10.1776614669461	10.5158471116475	3350
Clesrovimab	Full-term (>=35 wGA)	129	10.331249408039	10.1569264920296	10.4966627819575	3350
Clesrovimab	Full-term (>=35 wGA)	130	10.3111377544678	10.1362183742679	10.4772149161722	3350
Clesrovimab	Full-term (>=35 wGA)	131	10.2906598552698	10.1155359248755	10.4577625933928	3350
Clesrovimab	Full-term (>=35 wGA)	132	10.2701602702647	10.0950324652354	10.4383074403702	3350
Clesrovimab	Full-term (>=35 wGA)	133	10.2498578759119	10.074636321026	10.4188525180535	3350
Clesrovimab	Full-term (>=35 wGA)	134	10.2294466789306	10.0542717621582	10.3994041244892	3350
Clesrovimab	Full-term (>=35 wGA)	135	10.2090228731183	10.0336287431417	10.3799518124999	3350
Clesrovimab	Full-term (>=35 wGA)	136	10.1888223133549	10.0129206809144	10.3604942497567	3350
Clesrovimab	Full-term (>=35 wGA)	137	10.1684686902741	9.99224329093735	10.3410367816718	3350
Clesrovimab	Full-term (>=35 wGA)	138	10.148358842283	9.97159784843614	10.3216944878934	3350
Clesrovimab	Full-term (>=35 wGA)	139	10.1284266565097	9.95110017922009	10.3023724023288	3350
Clesrovimab	Full-term (>=35 wGA)	140	10.1086734425837	9.93068025893018	10.2830636235847	3350
Clesrovimab	Full-term (>=35 wGA)	141	10.0886670813033	9.91029177903629	10.2631882467544	3350
Clesrovimab	Full-term (>=35 wGA)	142	10.0685465133944	9.88993541372664	10.2437460763748	3350
Clesrovimab	Full-term (>=35 wGA)	143	10.048679891084	9.86960395601109	10.2242999139475	3350
Clesrovimab	Full-term (>=35 wGA)	144	10.0287469714868	9.84931310003327	10.2048662596811	3350
Clesrovimab	Full-term (>=35 wGA)	145	10.008755287384	9.82904822826613	10.1854296090276	3350
Clesrovimab	Full-term (>=35 wGA)	146	9.98869378307012	9.80882496787478	10.1660066071787	3350
Clesrovimab	Full-term (>=35 wGA)	147	9.96889003351414	9.78862867288278	10.1465819132033	3350
Clesrovimab	Full-term (>=35 wGA)	148	9.94930622930081	9.76846697187218	10.1271624500345	3350
Clesrovimab	Full-term (>=35 wGA)	149	9.92970439240641	9.74808755824286	10.1077499176035	3350
Clesrovimab	Full-term (>=35 wGA)	150	9.90983155729684	9.7276114837074	10.0883435930018	3350
Clesrovimab	Full-term (>=35 wGA)	151	9.89006053242198	9.70717307324237	10.0689466994551	3350
Clesrovimab	Full-term (>=35 wGA)	152	9.8705060848008	9.68676619916718	10.0495512005381	3350
Clesrovimab	Full-term (>=35 wGA)	153	9.85099778898672	9.66640558464207	10.0301738670968	3350
Clesrovimab	Full-term (>=35 wGA)	154	9.83149254132778	9.64607034257042	10.0107927487248	3350
Clesrovimab	Full-term (>=35 wGA)	155	9.81181232476004	9.62578226774649	9.99142913278946	3350
Clesrovimab	Full-term (>=35 wGA)	156	9.79220767480921	9.60574297167856	9.97206995962373	3350
Clesrovimab	Full-term (>=35 wGA)	157	9.77271240153209	9.58576419201101	9.95272348943047	3350
Clesrovimab	Full-term (>=35 wGA)	158	9.7532209742673	9.5658210931559	9.933383253645	3350
Clesrovimab	Full-term (>=35 wGA)	159	9.73364867700511	9.54592114013871	9.91405595331663	3350
Clesrovimab	Full-term (>=35 wGA)	160	9.71423580316375	9.52607397438045	9.89474409765179	3350
Clesrovimab	Full-term (>=35 wGA)	161	9.69492301454802	9.50627406994697	9.87544763974275	3350
Clesrovimab	Full-term (>=35 wGA)	162	9.67574595194836	9.48650452472335	9.85615212907554	3350
Clesrovimab	Full-term (>=35 wGA)	163	9.65645919628036	9.46678678421272	9.83688000011806	3350
Clesrovimab	Full-term (>=35 wGA)	164	9.63712783729227	9.44710886126258	9.81761838097462	3350
Clesrovimab	Full-term (>=35 wGA)	165	9.61746586627969	9.42764882823442	9.79835864005992	3350
Clesrovimab	Full-term (>=35 wGA)	166	9.59760201936822	9.408239669099	9.779113463729	3350
Clesrovimab	Full-term (>=35 wGA)	167	9.57784430321869	9.38849431826381	9.75987994121159	3350
Clesrovimab	Full-term (>=35 wGA)	168	9.55864145619227	9.36880512651519	9.74066681985633	3350
Clesrovimab	Full-term (>=35 wGA)	169	9.53935977933573	9.34933380546077	9.72146670028624	3350
Clesrovimab	Full-term (>=35 wGA)	170	9.52009863204953	9.32990480324116	9.7022805177431	3350
Clesrovimab	Full-term (>=35 wGA)	171	9.50061894488145	9.31039019824833	9.68278270889829	3350
Clesrovimab	Full-term (>=35 wGA)	172	9.48145865018438	9.29084855020785	9.66322432225736	3350
Clesrovimab	Full-term (>=35 wGA)	173	9.46238862857431	9.27135292873422	9.64369038985479	3350
Clesrovimab	Full-term (>=35 wGA)	174	9.44336964173362	9.2518997989271	9.62417586218285	3350
Clesrovimab	Full-term (>=35 wGA)	175	9.42443202660415	9.23248857837434	9.60468115969818	3350
Clesrovimab	Full-term (>=35 wGA)	176	9.40553312626833	9.21312601576389	9.5853069807503	3350
Clesrovimab	Full-term (>=35 wGA)	177	9.38657620574316	9.19381469190716	9.56630326303539	3350
Clesrovimab	Full-term (>=35 wGA)	178	9.3674760430611	9.17455166737352	9.54731785776594	3350
Clesrovimab	Full-term (>=35 wGA)	179	9.34856985724896	9.15534020640239	9.52835955934994	3350
Clesrovimab	Full-term (>=35 wGA)	180	9.32978644022073	9.13616736700486	9.50941492961815	3350
Clesrovimab	Preterm (<35 wGA)	0	7.61434281236174	7.43570044004435	7.79598621056909	150
Clesrovimab	Preterm (<35 wGA)	1	11.934514708226	11.6134870457552	12.2350174729482	150
Clesrovimab	Preterm (<35 wGA)	2	12.6672013014551	12.3882071290663	12.9184076136318	150
Clesrovimab	Preterm (<35 wGA)	3	12.9726865453078	12.722723364075	13.1925137724667	150
Clesrovimab	Preterm (<35 wGA)	4	13.1093697222593	12.8862323996842	13.306396893373	150
Clesrovimab	Preterm (<35 wGA)	5	13.1671126900279	12.9585946914989	13.3546716980813	150
Clesrovimab	Preterm (<35 wGA)	6	13.187573650782	12.9891143260386	13.3681637849486	150
Clesrovimab	Preterm (<35 wGA)	7	13.1878226170403	12.9899743384395	13.3648185703578	150
Clesrovimab	Preterm (<35 wGA)	8	13.1783029004621	12.983323902367	13.3541800108769	150
Clesrovimab	Preterm (<35 wGA)	9	13.1680667799507	12.9724468123342	13.3437838651644	150
Clesrovimab	Preterm (<35 wGA)	10	13.1555322493472	12.962864420967	13.3319592531611	150
Clesrovimab	Preterm (<35 wGA)	11	13.1414453426836	12.9509663586779	13.3182931386255	150
Clesrovimab	Preterm (<35 wGA)	12	13.1282562828637	12.9393096635234	13.3034441810994	150
Clesrovimab	Preterm (<35 wGA)	13	13.1143743273851	12.9266640760331	13.2885755883805	150
Clesrovimab	Preterm (<35 wGA)	14	13.099695459349	12.9142159710812	13.2735616533423	150
Clesrovimab	Preterm (<35 wGA)	15	13.0849664611078	12.9017262729243	13.2583016760885	150
Clesrovimab	Preterm (<35 wGA)	16	13.0710957658968	12.8890285579785	13.2417451008267	150
Clesrovimab	Preterm (<35 wGA)	17	13.0558742389794	12.8753989997795	13.2219746938472	150
Clesrovimab	Preterm (<35 wGA)	18	13.0405408565548	12.8611873466581	13.2059669747241	150
Clesrovimab	Preterm (<35 wGA)	19	13.0244592434141	12.846440025197	13.1892124178777	150
Clesrovimab	Preterm (<35 wGA)	20	13.0083939951504	12.8309964371483	13.170841251886	150
Clesrovimab	Preterm (<35 wGA)	21	12.9915052959098	12.8160931873336	13.1503982596981	150
Clesrovimab	Preterm (<35 wGA)	22	12.9717920055177	12.7987787725639	13.1308438025883	150
Clesrovimab	Preterm (<35 wGA)	23	12.9523837733829	12.7810560436615	13.1118184424187	150
Clesrovimab	Preterm (<35 wGA)	24	12.9326848300841	12.7637401819149	13.0923859985708	150
Clesrovimab	Preterm (<35 wGA)	25	12.9125686680595	12.7469463542944	13.0685666092998	150
Clesrovimab	Preterm (<35 wGA)	26	12.8928663928167	12.7306799730886	13.0466860047159	150
Clesrovimab	Preterm (<35 wGA)	27	12.8717180509129	12.7113173504873	13.0244180495667	150
Clesrovimab	Preterm (<35 wGA)	28	12.85008457094	12.6923775533666	13.0037339562207	150
Clesrovimab	Preterm (<35 wGA)	29	12.8292089645182	12.6720336853287	12.9790331577401	150
Clesrovimab	Preterm (<35 wGA)	30	12.8074628702436	12.651275180528	12.9561296308692	150
Clesrovimab	Preterm (<35 wGA)	31	12.7847853330545	12.6284199193857	12.932672218238	150
Clesrovimab	Preterm (<35 wGA)	32	12.7628541008037	12.6076018940909	12.9092246114634	150
Clesrovimab	Preterm (<35 wGA)	33	12.7406647499198	12.5867445965448	12.8839065146514	150
Clesrovimab	Preterm (<35 wGA)	34	12.7181391367962	12.5646249910054	12.8604757854162	150
Clesrovimab	Preterm (<35 wGA)	35	12.6953645389822	12.5422800160979	12.8372319586297	150
Clesrovimab	Preterm (<35 wGA)	36	12.6725382005508	12.5197543059407	12.8126177494505	150
Clesrovimab	Preterm (<35 wGA)	37	12.6487069491992	12.4980407398449	12.787799822002	150
Clesrovimab	Preterm (<35 wGA)	38	12.6253771726053	12.4753901768086	12.7635929878159	150
Clesrovimab	Preterm (<35 wGA)	39	12.6017591960246	12.4528167155411	12.7408593379737	150
Clesrovimab	Preterm (<35 wGA)	40	12.5784083432306	12.4302738357207	12.7168158829001	150
Clesrovimab	Preterm (<35 wGA)	41	12.5544036940168	12.4065550513061	12.6924748071354	150
Clesrovimab	Preterm (<35 wGA)	42	12.5307598083329	12.3816139898729	12.6696372195505	150
Clesrovimab	Preterm (<35 wGA)	43	12.5069288153035	12.3582870889441	12.6478575533664	150
Clesrovimab	Preterm (<35 wGA)	44	12.4830050486162	12.3349204008892	12.6234104071444	150
Clesrovimab	Preterm (<35 wGA)	45	12.4588889343917	12.3114973516609	12.5983297974012	150
Clesrovimab	Preterm (<35 wGA)	46	12.4349656244446	12.2899362940014	12.5735630669811	150
Clesrovimab	Preterm (<35 wGA)	47	12.4109202915715	12.2684591904083	12.5502449367206	150
Clesrovimab	Preterm (<35 wGA)	48	12.3868673119553	12.2450161736012	12.5266631420887	150
Clesrovimab	Preterm (<35 wGA)	49	12.3637589471862	12.2204531884718	12.5038547045099	150
Clesrovimab	Preterm (<35 wGA)	50	12.3442736277394	12.2006322202801	12.4867175252128	150
Clesrovimab	Preterm (<35 wGA)	51	12.3240786973723	12.1808500506078	12.4642224509374	150
Clesrovimab	Preterm (<35 wGA)	52	12.3040623639803	12.1587987990467	12.4435850247313	150
Clesrovimab	Preterm (<35 wGA)	53	12.2831723873985	12.1380557177439	12.4227024117967	150
Clesrovimab	Preterm (<35 wGA)	54	12.2609425170207	12.1154004549237	12.4019730241706	150
Clesrovimab	Preterm (<35 wGA)	55	12.2386414113044	12.0931230914774	12.380282183346	150
Clesrovimab	Preterm (<35 wGA)	56	12.2178634105205	12.0707352987579	12.3592661177168	150
Clesrovimab	Preterm (<35 wGA)	57	12.1951428678788	12.0454447194223	12.3364469073572	150
Clesrovimab	Preterm (<35 wGA)	58	12.1732742269296	12.0215847225418	12.3115239170763	150
Clesrovimab	Preterm (<35 wGA)	59	12.147928465246	11.9974147932278	12.2870189133208	150
Clesrovimab	Preterm (<35 wGA)	60	12.1232465015148	11.9714770452241	12.2628637533286	150
Clesrovimab	Preterm (<35 wGA)	61	12.0974888649445	11.944395449234	12.2390604709474	150
Clesrovimab	Preterm (<35 wGA)	62	12.0717217476971	11.917624455779	12.2137328641919	150
Clesrovimab	Preterm (<35 wGA)	63	12.0455166519113	11.8905895458945	12.1876976109442	150
Clesrovimab	Preterm (<35 wGA)	64	12.0200416119793	11.864134386567	12.1629613632934	150
Clesrovimab	Preterm (<35 wGA)	65	11.9939775353307	11.8374171978702	12.1384473470755	150
Clesrovimab	Preterm (<35 wGA)	66	11.9686070225289	11.8110189882784	12.1120889851035	150
Clesrovimab	Preterm (<35 wGA)	67	11.9423816164802	11.7849726142271	12.0855466193107	150
Clesrovimab	Preterm (<35 wGA)	68	11.9166360014379	11.7580844452714	12.059039945591	150
Clesrovimab	Preterm (<35 wGA)	69	11.8902700184008	11.7312206134999	12.0334140974077	150
Clesrovimab	Preterm (<35 wGA)	70	11.8638674829495	11.7044144130716	12.0084813163531	150
Clesrovimab	Preterm (<35 wGA)	71	11.8388050897467	11.6778053079682	11.9833673346162	150
Clesrovimab	Preterm (<35 wGA)	72	11.813549722647	11.6509874370782	11.9601155819617	150
Clesrovimab	Preterm (<35 wGA)	73	11.7876322450984	11.6258649516083	11.9370699367686	150
Clesrovimab	Preterm (<35 wGA)	74	11.762386716355	11.5992693771104	11.9135914039553	150
Clesrovimab	Preterm (<35 wGA)	75	11.7360714146951	11.5728607195303	11.889018489224	150
Clesrovimab	Preterm (<35 wGA)	76	11.7105033268575	11.5481043026104	11.8670014149764	150
Clesrovimab	Preterm (<35 wGA)	77	11.6839106289881	11.521195890105	11.8436290473695	150
Clesrovimab	Preterm (<35 wGA)	78	11.6570771218746	11.4914293250097	11.819112148294	150
Clesrovimab	Preterm (<35 wGA)	79	11.6311545299736	11.4648620082809	11.794624290384	150
Clesrovimab	Preterm (<35 wGA)	80	11.6054114501908	11.4390938200773	11.7709456897009	150
Clesrovimab	Preterm (<35 wGA)	81	11.5790591211136	11.4124307163539	11.7461936377972	150
Clesrovimab	Preterm (<35 wGA)	82	11.5536015383846	11.3854706195929	11.7221425046897	150
Clesrovimab	Preterm (<35 wGA)	83	11.5284324834854	11.3581424665428	11.698337144432	150
Clesrovimab	Preterm (<35 wGA)	84	11.5024941561358	11.3300247000091	11.6730246536569	150
Clesrovimab	Preterm (<35 wGA)	85	11.4769986991435	11.3024179943825	11.6488786118123	150
Clesrovimab	Preterm (<35 wGA)	86	11.4515871384741	11.2747687601161	11.6240306762855	150
Clesrovimab	Preterm (<35 wGA)	87	11.4257483750972	11.2475994276904	11.5982395019198	150
Clesrovimab	Preterm (<35 wGA)	88	11.3994458273836	11.2211941129112	11.574734706768	150
Clesrovimab	Preterm (<35 wGA)	89	11.3739609150445	11.195258035529	11.5511312416856	150
Clesrovimab	Preterm (<35 wGA)	90	11.3494871195954	11.1694476794817	11.527166274187	150
Clesrovimab	Preterm (<35 wGA)	91	11.3235031637775	11.1421574263507	11.5017688832044	150
Clesrovimab	Preterm (<35 wGA)	92	11.2973855102872	11.1158997630606	11.4766604392002	150
Clesrovimab	Preterm (<35 wGA)	93	11.2715797182189	11.0892516010911	11.4513414181686	150
Clesrovimab	Preterm (<35 wGA)	94	11.245361789493	11.062805905372	11.4261785594429	150
Clesrovimab	Preterm (<35 wGA)	95	11.2194214223979	11.0361138679129	11.4012276169684	150
Clesrovimab	Preterm (<35 wGA)	96	11.193997561779	11.008721255171	11.3775020351703	150
Clesrovimab	Preterm (<35 wGA)	97	11.1685625491852	10.9833523664122	11.3528770842784	150
Clesrovimab	Preterm (<35 wGA)	98	11.1426246051653	10.9566478288159	11.3268004446313	150
Clesrovimab	Preterm (<35 wGA)	99	11.1172709028923	10.9295323678459	11.3018513291401	150
Clesrovimab	Preterm (<35 wGA)	100	11.0918464015008	10.9023974584767	11.2769848724449	150
Clesrovimab	Preterm (<35 wGA)	101	11.066342828078	10.8759963336695	11.2534310891819	150
Clesrovimab	Preterm (<35 wGA)	102	11.0421909310346	10.8494680296172	11.2301246281433	150
Clesrovimab	Preterm (<35 wGA)	103	11.0167272466432	10.8234285172291	11.2059040358511	150
Clesrovimab	Preterm (<35 wGA)	104	10.9908257769517	10.7958566431291	11.1817483894634	150
Clesrovimab	Preterm (<35 wGA)	105	10.9658494585876	10.7700779143525	11.1573741488456	150
Clesrovimab	Preterm (<35 wGA)	106	10.9403280159394	10.7433631397616	11.1320221060732	150
Clesrovimab	Preterm (<35 wGA)	107	10.9147946181269	10.716887823563	11.1074977489867	150
Clesrovimab	Preterm (<35 wGA)	108	10.8903474672153	10.6905622678831	11.0846509824615	150
Clesrovimab	Preterm (<35 wGA)	109	10.8648896832432	10.6644850064483	11.0608661150153	150
Clesrovimab	Preterm (<35 wGA)	110	10.8399441911861	10.6389114429546	11.0372285915019	150
Clesrovimab	Preterm (<35 wGA)	111	10.814970030483	10.6128599052675	11.0129817122574	150
Clesrovimab	Preterm (<35 wGA)	112	10.7898404651624	10.5867210987153	10.9904300089128	150
Clesrovimab	Preterm (<35 wGA)	113	10.7652920792088	10.5606803167017	10.9679319848808	150
Clesrovimab	Preterm (<35 wGA)	114	10.7408277965231	10.5347117578647	10.945140434416	150
Clesrovimab	Preterm (<35 wGA)	115	10.7168448893045	10.5092254954967	10.9214856345775	150
Clesrovimab	Preterm (<35 wGA)	116	10.6925413491452	10.4834873840837	10.8979075335971	150
Clesrovimab	Preterm (<35 wGA)	117	10.6677076664631	10.45764825787	10.8743534361207	150
Clesrovimab	Preterm (<35 wGA)	118	10.6438022753475	10.4326175295515	10.8506673833991	150
Clesrovimab	Preterm (<35 wGA)	119	10.6191716813355	10.4070572111712	10.8275154970611	150
Clesrovimab	Preterm (<35 wGA)	120	10.5943916506523	10.381875036078	10.8044501723767	150
Clesrovimab	Preterm (<35 wGA)	121	10.5702546984589	10.3567255145047	10.7814220252518	150
Clesrovimab	Preterm (<35 wGA)	122	10.5458676696891	10.3312673915938	10.7586870650295	150
Clesrovimab	Preterm (<35 wGA)	123	10.5212855767814	10.305889080084	10.7347320582957	150
Clesrovimab	Preterm (<35 wGA)	124	10.4969967652035	10.2810924598513	10.7114100463237	150
Clesrovimab	Preterm (<35 wGA)	125	10.4727211707102	10.2572016087972	10.6877872722641	150
Clesrovimab	Preterm (<35 wGA)	126	10.4485823208935	10.2316374165944	10.6636528540736	150
Clesrovimab	Preterm (<35 wGA)	127	10.4242254888639	10.2062037084059	10.6403798420024	150
Clesrovimab	Preterm (<35 wGA)	128	10.399984278841	10.1818701511297	10.6166193363867	150
Clesrovimab	Preterm (<35 wGA)	129	10.3755819527119	10.1565753560711	10.5926683525013	150
Clesrovimab	Preterm (<35 wGA)	130	10.3512848637479	10.1313053094773	10.5687657578518	150
Clesrovimab	Preterm (<35 wGA)	131	10.3270760174386	10.106102171943	10.5453937671215	150
Clesrovimab	Preterm (<35 wGA)	132	10.3029258988151	10.0809617320048	10.5219362479889	150
Clesrovimab	Preterm (<35 wGA)	133	10.278917420692	10.0558868074332	10.4981756255821	150
Clesrovimab	Preterm (<35 wGA)	134	10.2549739931151	10.0308755481527	10.4746571003014	150
Clesrovimab	Preterm (<35 wGA)	135	10.2310948492318	10.0059283160333	10.4513722361988	150
Clesrovimab	Preterm (<35 wGA)	136	10.2074218285052	9.98168438880776	10.4281590421734	150
Clesrovimab	Preterm (<35 wGA)	137	10.1836200824099	9.95754014650318	10.4050011515422	150
Clesrovimab	Preterm (<35 wGA)	138	10.1600200951109	9.93313096962298	10.3818990556621	150
Clesrovimab	Preterm (<35 wGA)	139	10.1366522701494	9.90914250359513	10.3588444339128	150
Clesrovimab	Preterm (<35 wGA)	140	10.1127413931309	9.88504716222138	10.3358320859044	150
Clesrovimab	Preterm (<35 wGA)	141	10.0890507358092	9.85964160511395	10.3128707395298	150
Clesrovimab	Preterm (<35 wGA)	142	10.0652560012151	9.83460429574493	10.2903670319047	150
Clesrovimab	Preterm (<35 wGA)	143	10.0416642224558	9.81084061576264	10.268120123771	150
Clesrovimab	Preterm (<35 wGA)	144	10.0180449514943	9.78717681853974	10.2458777905799	150
Clesrovimab	Preterm (<35 wGA)	145	9.99471543905574	9.7635651400719	10.2237032870485	150
Clesrovimab	Preterm (<35 wGA)	146	9.97143831987829	9.74000863673693	10.201524316723	150
Clesrovimab	Preterm (<35 wGA)	147	9.94808861342361	9.71650184935083	10.1789164266175	150
Clesrovimab	Preterm (<35 wGA)	148	9.92460975029872	9.69304773872299	10.156353916183	150
Clesrovimab	Preterm (<35 wGA)	149	9.90095600738064	9.66964373461019	10.1338330537893	150
Clesrovimab	Preterm (<35 wGA)	150	9.87733034256408	9.64629089898463	10.1113078082932	150
Clesrovimab	Preterm (<35 wGA)	151	9.8542744225768	9.62299035380652	10.0888537845221	150
Clesrovimab	Preterm (<35 wGA)	152	9.83121846891486	9.59974063509484	10.0664410858492	150
Clesrovimab	Preterm (<35 wGA)	153	9.80818565961002	9.57595440234612	10.0440670958407	150
Clesrovimab	Preterm (<35 wGA)	154	9.78545920642623	9.55203140753751	10.0217333678149	150
Clesrovimab	Preterm (<35 wGA)	155	9.76273134483315	9.52816257549024	9.99943852614026	150
Clesrovimab	Preterm (<35 wGA)	156	9.73937632192322	9.50434212142817	9.97718094340328	150
Clesrovimab	Preterm (<35 wGA)	157	9.71639701590772	9.48057420786945	9.95496269800614	150
Clesrovimab	Preterm (<35 wGA)	158	9.69350350250524	9.45685684737058	9.9327813000054	150
Clesrovimab	Preterm (<35 wGA)	159	9.6707667088938	9.43319037321877	9.91062918503811	150
Clesrovimab	Preterm (<35 wGA)	160	9.6480726545263	9.40958350946872	9.88828799086711	150
Clesrovimab	Preterm (<35 wGA)	161	9.62550791910103	9.38610204951957	9.8664722741976	150
Clesrovimab	Preterm (<35 wGA)	162	9.60328609685176	9.36256239815798	9.84445256701057	150
Clesrovimab	Preterm (<35 wGA)	163	9.58079280916049	9.33902330418861	9.82247021916913	150
Clesrovimab	Preterm (<35 wGA)	164	9.55789636296267	9.31642496078723	9.80052136460987	150
Clesrovimab	Preterm (<35 wGA)	165	9.53515362444047	9.29367786009475	9.77858745353953	150
Clesrovimab	Preterm (<35 wGA)	166	9.51220792773312	9.27030704623479	9.75670658475552	150
Clesrovimab	Preterm (<35 wGA)	167	9.48960398394384	9.24712908720064	9.73486172522559	150
Clesrovimab	Preterm (<35 wGA)	168	9.46741712307181	9.22373932097625	9.71305053360223	150
Clesrovimab	Preterm (<35 wGA)	169	9.44529423624938	9.20054131871794	9.69127408386507	150
Clesrovimab	Preterm (<35 wGA)	170	9.4232717929578	9.1777796678009	9.66953079149192	150
Clesrovimab	Preterm (<35 wGA)	171	9.40078123138661	9.15506606445643	9.64782170544991	150
Clesrovimab	Preterm (<35 wGA)	172	9.3788283678564	9.13240368684236	9.62614787783728	150
Clesrovimab	Preterm (<35 wGA)	173	9.35696832778224	9.10978881416582	9.60470002273526	150
Clesrovimab	Preterm (<35 wGA)	174	9.33479315292811	9.08722523002961	9.58345283271963	150
Clesrovimab	Preterm (<35 wGA)	175	9.31276713530038	9.06471511669096	9.56223524646775	150
Clesrovimab	Preterm (<35 wGA)	176	9.29079155890859	9.04228253650723	9.54103815070765	150
Clesrovimab	Preterm (<35 wGA)	177	9.2685265260686	9.01990110875218	9.5198655885352	150
Clesrovimab	Preterm (<35 wGA)	178	9.24680716452182	8.99801817775288	9.49872364569692	150
Clesrovimab	Preterm (<35 wGA)	179	9.22481698478783	8.97530087510294	9.47761264313625	150
Clesrovimab	Preterm (<35 wGA)	180	9.20306842153027	8.95298614415807	9.4565308203564	150
Placebo	Overall population	0	8.76891332949551	8.73176962036978	8.80407357525276	3500
Placebo	Overall population	1	8.72726322714676	8.69010465830451	8.76242458293635	3500
Placebo	Overall population	2	8.68605250873468	8.6488792891812	8.72121497187972	3500
Placebo	Overall population	3	8.64527757182952	8.60808990904438	8.68044113966368	3500
Placebo	Overall population	4	8.60493484153331	8.56773294148087	8.6400995114008	3500
Placebo	Overall population	5	8.56502077027447	8.5278048374144	8.6001865395299	3500
Placebo	Overall population	6	8.5255318376039	8.4883082405459	8.56069870361226	3500
Placebo	Overall population	7	8.48646360796516	8.44925585610949	8.52163251012919	3500
Placebo	Overall population	8	8.44781208707293	8.41062153929907	8.48298449228119	3500
Placebo	Overall population	9	8.40957534397452	8.37240185049195	8.44475120978852	3500
Placebo	Overall population	10	8.37174996439547	8.33459337638322	8.40692924869333	3500
Placebo	Overall population	11	8.33433256018903	8.29719272978936	8.36951522116316	3500
Placebo	Overall population	12	8.29731976914108	8.26019654945323	8.33250576529597	3500
Placebo	Overall population	13	8.26070825477666	8.22360149985054	8.29589754492656	3500
Placebo	Overall population	14	8.22448970052145	8.18740427099778	8.25968724943448	3500
Placebo	Overall population	15	8.18866578081742	8.15160157826154	8.22387159355331	3500
Placebo	Overall population	16	8.1532421794227	8.11619016216918	8.1884473171813	3500
Placebo	Overall population	17	8.11820982281812	8.08116678822103	8.15341118519359	3500
Placebo	Overall population	18	8.08356238051094	8.04652824670392	8.11875998725565	3500
Placebo	Overall population	19	8.04929666687216	8.01227135250599	8.0844905376381	3500
Placebo	Overall population	20	8.01541605086723	7.97839294493306	8.05059967503309	3500
Placebo	Overall population	21	7.98191286511175	7.94488988752619	8.01708426237176	3500
Placebo	Overall population	22	7.94877291248153	7.91175906788073	7.98394118664327	3500
Placebo	Overall population	23	7.91600038622041	7.87899739746654	7.9511673587151	3500
Placebo	Overall population	24	7.88359071403098	7.84660181144974	7.91875971315463	3500
Placebo	Overall population	25	7.851537191898	7.81456926851559	7.88672909671095	3500
Placebo	Overall population	26	7.81984388449855	7.78289675069281	7.85506147966331	3500
Placebo	Overall population	27	7.78850779583794	7.75158171895362	7.82375082166295	3500
Placebo	Overall population	28	7.75753736312896	7.72062076767156	7.7927941513887	3500
Placebo	Overall population	29	7.72692000813768	7.69001091936552	7.76218852034043	3500
Placebo	Overall population	30	7.696650919205	7.65974924775239	7.73193100266833	3500
Placebo	Overall population	31	7.66672984370935	7.62983284903291	7.70201012026916	3500
Placebo	Overall population	32	7.63714548072168	7.60024764856993	7.67241309282131	3500
Placebo	Overall population	33	7.60789910638889	7.57098707773322	7.64315584543395	3500
Placebo	Overall population	34	7.5789895323689	7.54206347062647	7.61423553913267	3500
Placebo	Overall population	35	7.55041394247714	7.5134740099543	7.58564935677241	3500
Placebo	Overall population	36	7.52216954218893	7.48521590008855	7.5573945028743	3500
Placebo	Overall population	37	7.49425355847752	7.45728636690629	7.52946820346363	3500
Placebo	Overall population	38	7.46666692774626	7.42968265762903	7.50186751722557	3500
Placebo	Overall population	39	7.43940981433084	7.40240204066304	7.47458977523041	3500
Placebo	Overall population	40	7.41246125170855	7.37544180544092	7.44763239696719	3500
Placebo	Overall population	41	7.38584087942081	7.34879926226441	7.42099652983481	3500
Placebo	Overall population	42	7.35953525014006	7.32247174214816	7.39468196227774	3500
Placebo	Overall population	43	7.33354171732836	7.29645659666489	7.36867960901463	3500
Placebo	Overall population	44	7.30785765483975	7.27075119779152	7.34298684311509	3500
Placebo	Overall population	45	7.28248045676771	7.24535293775653	7.31760105789308	3500
Placebo	Overall population	46	7.25740753729368	7.22025922888844	7.29251966675549	3500
Placebo	Overall population	47	7.23263633053673	7.19546750346537	7.26774010305169	3500
Placebo	Overall population	48	7.20815852695686	7.17097521356578	7.24325981992439	3500
Placebo	Overall population	49	7.1839771367897	7.14677983092022	7.21907629016139	3500
Placebo	Overall population	50	7.16009000568874	7.1228788467643	7.1951870060486	3500
Placebo	Overall population	51	7.13649464515222	7.09926977169263	7.17158947922405	3500
Placebo	Overall population	52	7.11318858588666	7.07595013551392	7.14828124053302	3500
Placebo	Overall population	53	7.09016867408075	7.05291748710715	7.12525983988425	3500
Placebo	Overall population	54	7.06743146581624	7.03016939427871	7.10252284610716	3500
Placebo	Overall population	55	7.04497627611216	7.00770348272668	7.08006784681021	3500
Placebo	Overall population	56	7.0228007110266	6.98551740125498	7.05789244824021	3500
Placebo	Overall population	57	7.00090239511779	6.96360868982919	7.03599427514283	3500
Placebo	Overall population	58	6.97927887046681	6.94197499056586	7.0143709706239	3500
Placebo	Overall population	59	6.95792168578022	6.92061396381076	6.99302019601199	3500
Placebo	Overall population	60	6.93683547106037	6.89952328800225	6.97193963072183	3500
Placebo	Overall population	61	6.91602058473492	6.87871661085644	6.95112697211887	3500
Placebo	Overall population	62	6.89547137360199	6.85817900370912	6.93057993538468	3500
Placebo	Overall population	63	6.87518533717297	6.8379049780796	6.91029625338357	3500
Placebo	Overall population	64	6.8551531933894	6.81789195148019	6.89027367652997	3500
Placebo	Overall population	65	6.83538012533331	6.79813769242072	6.87050997265695	3500
Placebo	Overall population	66	6.81586820565867	6.77863998669493	6.85100292688565	3500
Placebo	Overall population	67	6.79662243984559	6.75939663725083	6.83175034149569	3500
Placebo	Overall population	68	6.7776289160042	6.74040546406215	6.81275003579652	3500
Placebo	Overall population	69	6.75888547052972	6.72166430400067	6.79399984599977	3500
Placebo	Overall population	70	6.74038995659185	6.7031710107095	6.7754976250925	3500
Placebo	Overall population	71	6.722140244009	6.68492345447736	6.75724124271142	3500
Placebo	Overall population	72	6.70413421912344	6.66691952211368	6.739228585018	3500
Placebo	Overall population	73	6.68636646528663	6.64915711682472	6.72145755457455	3500
Placebo	Overall population	74	6.66883521363147	6.63163415809062	6.70392607022121	3500
Placebo	Overall population	75	6.65154146360473	6.61434858154322	6.68663206695381	3500
Placebo	Overall population	76	6.63448316607235	6.59729833884499	6.66957349580274	3500
Placebo	Overall population	77	6.61765828781565	6.58048139756865	6.65274832371254	3500
Placebo	Overall population	78	6.6010648114118	6.56389574107789	6.6361545334226	3500
Placebo	Overall population	79	6.58470073511539	6.54753936840878	6.61979012334851	3500
Placebo	Overall population	80	6.56856407274074	6.53141029415219	6.60365310746456	3500
Placebo	Overall population	81	6.55265285354509	6.51550654833701	6.58774151518679	3500
Placebo	Overall population	82	6.53696512211267	6.49982617631428	6.57205339125724	3500
Placebo	Overall population	83	6.52149893823974	6.48436723864219	6.55658679562878	3500
Placebo	Overall population	84	6.50625237682025	6.46912781097185	6.54133980335097	3500
Placebo	Overall population	85	6.49122222175226	6.45410598393398	6.52631050445671	3500
Placebo	Overall population	86	6.47640655489296	6.43929986302642	6.51149700384965	3500
Placebo	Overall population	87	6.46180484818208	6.42470756850251	6.49689742119265	3500
Placebo	Overall population	88	6.44741523563798	6.41032723526021	6.48250989079677	3500
Placebo	Overall population	89	6.43323586581919	6.39615701273212	6.46833256151136	3500
Placebo	Overall population	90	6.41926490171515	6.38219506477629	6.4543635966148	3500
Placebo	Overall population	91	6.40550052063777	6.36843956956783	6.44060117370608	3500
Placebo	Overall population	92	6.39194347860232	6.35488871949134	6.42704348459723	3500
Placebo	Overall population	93	6.37859187674432	6.34154072103412	6.41368873520651	3500
Placebo	Overall population	94	6.36543747092778	6.32839379468021	6.40053514545238	3500
Placebo	Overall population	95	6.35248190243499	6.31544617480514	6.38758094914831	3500
Placebo	Overall population	96	6.3397239561942	6.30269610957156	6.37482439389829	3500
Placebo	Overall population	97	6.32716189365748	6.29014186082556	6.36226374099321	3500
Placebo	Overall population	98	6.31479398985976	6.27778170399378	6.34989726530791	3500
Placebo	Overall population	99	6.30261772040884	6.26561392798135	6.33772325519909	3500
Placebo	Overall population	100	6.29063057811113	6.25363683507045	6.32574001240388	3500
Placebo	Overall population	101	6.2788325164636	6.24184874081978	6.31394585193927	3500
Placebo	Overall population	102	6.26722186373505	6.23024797396465	6.30233910200215	3500
Placebo	Overall population	103	6.25579696127437	6.2188328763179	6.29091810387026	3500
Placebo	Overall population	104	6.24455616341227	6.20760180267147	6.27968121180369	3500
Placebo	Overall population	105	6.23350502842375	6.19655312069875	6.26862679294729	3500
Placebo	Overall population	106	6.22263490001284	6.18568521085771	6.25775322723366	3500
Placebo	Overall population	107	6.2119439284229	6.1749964662946	6.24705890728695	3500
Placebo	Overall population	108	6.20143051949714	6.16448529274854	6.23654223832729	3500
Placebo	Overall population	109	6.19109309157596	6.15415010845664	6.22620163807607	3500
Placebo	Overall population	110	6.18093007540292	6.14398934406001	6.21603553666175	3500
Placebo	Overall population	111	6.17093991403127	6.13400144251028	6.20604237652648	3500
Placebo	Overall population	112	6.16112106273136	6.12418485897699	6.19622061233342	3500
Placebo	Overall population	113	6.15147198889859	6.1145380607555	6.18656871087465	3500
Placebo	Overall population	114	6.14199117196206	6.10505952717574	6.17708515097987	3500
Placebo	Overall population	115	6.13267710329399	6.09574774951152	6.16776842342573	3500
Placebo	Overall population	116	6.12352828611975	6.08660123089056	6.15861703084581	3500
Placebo	Overall population	117	6.11454323542848	6.07761848620519	6.14962948764131	3500
Placebo	Overall population	118	6.10571926823506	6.06879804202372	6.14080431989241	3500
Placebo	Overall population	119	6.09705048388746	6.06013843650244	6.13214006527022	3500
Placebo	Overall population	120	6.08854118563909	6.05163821929828	6.12363527294949	3500
Placebo	Overall population	121	6.08018993396433	6.04329595148213	6.11528850352182	3500
Placebo	Overall population	122	6.07199904393883	6.03511020545283	6.10709832890969	3500
Placebo	Overall population	123	6.06396619693768	6.02707956485172	6.09906333228097	3500
Placebo	Overall population	124	6.05608714915932	6.01920262447788	6.09118210796419	3500
Placebo	Overall population	125	6.04836050576966	6.01147799020406	6.08345326136433	3500
Placebo	Overall population	126	6.04078488292926	6.00390427889305	6.07587540887935	3500
Placebo	Overall population	127	6.03335890771039	5.9964801183149	6.06844717781719	3500
Placebo	Overall population	128	6.02608121801477	5.98920414706454	6.06116720631357	3500
Placebo	Overall population	129	6.01895046249181	5.9820750144802	6.05403414325023	3500
Placebo	Overall population	130	6.01196530045758	5.97509138056231	6.0470466481739	3500
Placebo	Overall population	131	6.00512440181426	5.968251915893	6.0402033912158	3500
Placebo	Overall population	132	5.99842644697033	5.96155530155633	6.03350305301175	3500
Placebo	Overall population	133	5.99186869644391	5.95500022905894	6.02694432462291	3500
Placebo	Overall population	134	5.98544801888266	5.94858540025142	6.02052590745707	3500
Placebo	Overall population	135	5.97916637262252	5.94230952725018	6.01424651319055	3500
Placebo	Overall population	136	5.97302247949322	5.93617133235997	6.00810486369062	3500
Placebo	Overall population	137	5.96701572740912	5.93016954799689	6.00209969093863	3500
Placebo	Overall population	138	5.96114475099074	5.92430291661209	5.99622973695352	3500
Placebo	Overall population	139	5.95540769910702	5.91857019061591	5.99049375371611	3500
Placebo	Overall population	140	5.94980333397039	5.91297013230268	5.98489050309373	3500
Placebo	Overall population	141	5.94433042760304	5.90750151377599	5.97941875676566	3500
Placebo	Overall population	142	5.93898776176267	5.90216311687465	5.97407729614888	3500
Placebo	Overall population	143	5.93377412786898	5.89695373309904	5.96886491232449	3500
Placebo	Overall population	144	5.92868832693064	5.89187216353812	5.96378040596475	3500
Placebo	Overall population	145	5.92372916947278	5.88691721879693	5.95882258726048	3500
Placebo	Overall population	146	5.91889547546507	5.88208771892466	5.95399027584919	3500
Placebo	Overall population	147	5.9141860742503	5.87738249334326	5.94928230074355	3500
Placebo	Overall population	148	5.90959980447346	5.87280038077648	5.94469750026058	3500
Placebo	Overall population	149	5.90513551401143	5.8683402291796	5.94023472195127	3500
Placebo	Overall population	150	5.90079205990314	5.86400089566958	5.93589282253071	3500
Placebo	Overall population	151	5.89656830828028	5.85978124645571	5.93167066780874	3500
Placebo	Overall population	152	5.8924631342984	5.85568015677088	5.9275671326212	3500
Placebo	Overall population	153	5.88847542206877	5.85169651080321	5.9235811007616	3500
Placebo	Overall population	154	5.88460406459046	5.84782920162837	5.91971146491331	3500
Placebo	Overall population	155	5.88084796368322	5.84407713114222	5.9159571265823	3500
Placebo	Overall population	156	5.87720602992051	5.8404392099941	5.91231699603034	3500
Placebo	Overall population	157	5.87367718256342	5.83691435752053	5.90878999220872	3500
Placebo	Overall population	158	5.87026034949473	5.8335015016794	5.90537504269241	3500
Placebo	Overall population	159	5.86695446715371	5.83019957898472	5.90207108361483	3500
Placebo	Overall population	160	5.86375848047128	5.8270075344418	5.89887705960294	3500
Placebo	Overall population	161	5.86067363877619	5.82392432148289	5.89579192371295	3500
Placebo	Overall population	162	5.85769931652795	5.82094890190336	5.89281463736647	3500
Placebo	Overall population	163	5.8548308082145	5.81808024579836	5.88994417028704	3500
Placebo	Overall population	164	5.85206772042626	5.81531733149984	5.88717950043734	3500
Placebo	Overall population	165	5.84940943982462	5.81265914551416	5.88451961395662	3500
Placebo	Overall population	166	5.84685496046706	5.81010468246013	5.88196350509877	3500
Placebo	Overall population	167	5.84440328446554	5.80765294500747	5.87951017617083	3500
Placebo	Overall population	168	5.84205342192536	5.80530294381578	5.87715863747185	3500
Placebo	Overall population	169	5.83980439088464	5.80305369747395	5.87490790723235	3500
Placebo	Overall population	170	5.83765521725401	5.80090423243998	5.8727570115541	3500
Placebo	Overall population	171	5.83560493475703	5.79885358298133	5.87070498435045	3500
Placebo	Overall population	172	5.83365258487084	5.7969007911156	5.86875086728705	3500
Placebo	Overall population	173	5.8317972167673	5.79504490655178	5.86689370972302	3500
Placebo	Overall population	174	5.83003788725466	5.79328498663183	5.86513256865255	3500
Placebo	Overall population	175	5.82837366071955	5.79162009627277	5.86346650864696	3500
Placebo	Overall population	176	5.82680360906947	5.79004930790912	5.86189460179716	3500
Placebo	Overall population	177	5.82532681167565	5.78857170143592	5.8604159276566	3500
Placebo	Overall population	178	5.82394235531642	5.78718636415193	5.85902957318454	3500
Placebo	Overall population	179	5.82264933412092	5.7858923907035	5.85773463268982	3500
Placebo	Overall population	180	5.82144684951329	5.78468888302873	5.85653020777505	3500
Placebo	Full-term (>=35 wGA)	0	8.82067845288834	8.78563084654833	8.85678667665923	3350
Placebo	Full-term (>=35 wGA)	1	8.77917482118582	8.74410754133834	8.81529643208412	3350
Placebo	Full-term (>=35 wGA)	2	8.73810875872405	8.70302198392921	8.77424364769047	3350
Placebo	Full-term (>=35 wGA)	3	8.6974766757579	8.66237058344422	8.73362473441477	3350
Placebo	Full-term (>=35 wGA)	4	8.65727500998901	8.62214977646053	8.69343613063601	3350
Placebo	Full-term (>=35 wGA)	5	8.61750094963727	8.58235602680429	8.65367430197074	3350
Placebo	Full-term (>=35 wGA)	6	8.57816508837863	8.54300282608184	8.61433574106992	3350
Placebo	Full-term (>=35 wGA)	7	8.53925216075846	8.50408614802062	8.57541696741712	3350
Placebo	Full-term (>=35 wGA)	8	8.50075552870166	8.46558577403723	8.53691452712825	3350
Placebo	Full-term (>=35 wGA)	9	8.46267170637925	8.42749827687139	8.49882499275271	3350
Placebo	Full-term (>=35 wGA)	10	8.424995954142	8.38982025549788	8.46114496307619	3350
Placebo	Full-term (>=35 wGA)	11	8.3877169926637	8.3525483349307	8.42387106292467	3350
Placebo	Full-term (>=35 wGA)	12	8.3508370728341	8.31567916602868	8.3869999429701	3350
Placebo	Full-term (>=35 wGA)	13	8.31435668611949	8.27920942530248	8.35052827953738	3350
Placebo	Full-term (>=35 wGA)	14	8.27827253381905	8.24313581472307	8.31445277441284	3350
Placebo	Full-term (>=35 wGA)	15	8.24258667668256	8.20745506153156	8.27877015465408	3350
Placebo	Full-term (>=35 wGA)	16	8.2072927890196	8.17216391805058	8.24347717240124	3350
Placebo	Full-term (>=35 wGA)	17	8.17238533477562	8.13725916149684	8.20857060468972	3350
Placebo	Full-term (>=35 wGA)	18	8.13786111554762	8.10273759379531	8.17404725326418	3350
Placebo	Full-term (>=35 wGA)	19	8.10371695745838	8.06859604139452	8.139903944394	3350
Placebo	Full-term (>=35 wGA)	20	8.06994971097328	8.03483135508351	8.10613752869008	3350
Placebo	Full-term (>=35 wGA)	21	8.03655308150895	8.00144040980988	8.07274488092297	3350
Placebo	Full-term (>=35 wGA)	22	8.00352956005953	7.96842010449938	8.03972289984242	3350
Placebo	Full-term (>=35 wGA)	23	7.97087364673175	7.93576736187667	8.00706850799816	3350
Placebo	Full-term (>=35 wGA)	24	7.93858228756064	7.90347912828754	7.97477865156205	3350
Placebo	Full-term (>=35 wGA)	25	7.90665245202777	7.87155237352237	7.94285030015165	3350
Placebo	Full-term (>=35 wGA)	26	7.87508113288616	7.83998409064097	7.91128044665489	3350
Placebo	Full-term (>=35 wGA)	27	7.84386534598624	7.80877129579855	7.88006610705621	3350
Placebo	Full-term (>=35 wGA)	28	7.81300213010323	7.77791067933052	7.84920432026392	3350
Placebo	Full-term (>=35 wGA)	29	7.78248854676582	7.74738519911301	7.81869214793883	3350
Placebo	Full-term (>=35 wGA)	30	7.75232436956071	7.7172065424986	7.78852667432416	3350
Placebo	Full-term (>=35 wGA)	31	7.72250688641243	7.68737181534852	7.75870500607672	3350
Placebo	Full-term (>=35 wGA)	32	7.69302574115162	7.65787858779508	7.72922427209935	3350
Placebo	Full-term (>=35 wGA)	33	7.66388233209429	7.62872369975201	7.70008162337454	3350
Placebo	Full-term (>=35 wGA)	34	7.63507295546025	7.59990418625828	7.67127423279932	3350
Placebo	Full-term (>=35 wGA)	35	7.60659440387222	7.57141724121932	7.64279929502141	3350
Placebo	Full-term (>=35 wGA)	36	7.57844555877536	7.54326008013324	7.61465402627655	3350
Placebo	Full-term (>=35 wGA)	37	7.55062365759065	7.51542993992935	7.58683566422695	3350
Placebo	Full-term (>=35 wGA)	38	7.52312595900688	7.48792417122366	7.55934146780114	3350
Placebo	Full-term (>=35 wGA)	39	7.49594974282153	7.46074006672067	7.53216868156765	3350
Placebo	Full-term (>=35 wGA)	40	7.46909230978281	7.43387481848422	7.5053145598865	3350
Placebo	Full-term (>=35 wGA)	41	7.44255098143294	7.40732574759295	7.47877650753794	3350
Placebo	Full-term (>=35 wGA)	42	7.41632309995259	7.38109019576681	7.4525518669311	3350
Placebo	Full-term (>=35 wGA)	43	7.39040602800637	7.35516552521263	7.42663800095767	3350
Placebo	Full-term (>=35 wGA)	44	7.3647971485896	7.32954911847085	7.40103229283857	3350
Placebo	Full-term (>=35 wGA)	45	7.33949386487611	7.30423837826327	7.37573214597183	3350
Placebo	Full-term (>=35 wGA)	46	7.31449360006721	7.27923072734202	7.35073498378154	3350
Placebo	Full-term (>=35 wGA)	47	7.28979379724179	7.25452360833967	7.32603824956795	3350
Placebo	Full-term (>=35 wGA)	48	7.26539191920751	7.23011448362033	7.30163940635869	3350
Placebo	Full-term (>=35 wGA)	49	7.24128544835311	7.20600083513198	7.27753593676106	3350
Placebo	Full-term (>=35 wGA)	50	7.2174681494185	7.18218016425983	7.25372534281543	3350
Placebo	Full-term (>=35 wGA)	51	7.19393607698785	7.15864999168075	7.23020785661249	3350
Placebo	Full-term (>=35 wGA)	52	7.17069207700613	7.13540785721886	7.20697915744869	3350
Placebo	Full-term (>=35 wGA)	53	7.1477337080688	7.11245131970208	7.18403394595148	3350
Placebo	Full-term (>=35 wGA)	54	7.12505854763429	7.08977795681982	7.16136413262604	3350
Placebo	Full-term (>=35 wGA)	55	7.10266419188266	7.0673853649817	7.13897997646745	3350
Placebo	Full-term (>=35 wGA)	56	7.08054954492138	7.04527115917732	7.11687549724575	3350
Placebo	Full-term (>=35 wGA)	57	7.05871686780294	7.02343297283705	7.09504693753831	3350
Placebo	Full-term (>=35 wGA)	58	7.03715881465296	7.0018684576939	7.07349194971645	3350
Placebo	Full-term (>=35 wGA)	59	7.01587432277655	6.98057528364632	7.05220820431298	3350
Placebo	Full-term (>=35 wGA)	60	6.99485878406651	6.95955113862215	7.03119338988607	3350
Placebo	Full-term (>=35 wGA)	61	6.97410990480837	6.93879372844343	7.01044521288418	3350
Placebo	Full-term (>=35 wGA)	62	6.95362540904497	6.91830077669235	6.98996139751195	3350
Placebo	Full-term (>=35 wGA)	63	6.93340303844326	6.8980700245781	6.96973968559713	3350
Placebo	Full-term (>=35 wGA)	64	6.91343386199365	6.87809923080471	6.94977783645847	3350
Placebo	Full-term (>=35 wGA)	65	6.89371932997368	6.85838617143993	6.93007351043889	3350
Placebo	Full-term (>=35 wGA)	66	6.87426035643755	6.83892863978503	6.91062460560095	3350
Placebo	Full-term (>=35 wGA)	67	6.85505475158203	6.81972444624559	6.89142894665825	3350
Placebo	Full-term (>=35 wGA)	68	6.83610034258123	6.80077141820321	6.87248436158185	3350
Placebo	Full-term (>=35 wGA)	69	6.81739497345924	6.78206739988823	6.85378869518784	3350
Placebo	Full-term (>=35 wGA)	70	6.79893650496386	6.76361025225335	6.83533980901101	3350
Placebo	Full-term (>=35 wGA)	71	6.78072281444099	6.74539785284819	6.81713558117941	3350
Placebo	Full-term (>=35 wGA)	72	6.76275179571027	6.72742809569475	6.79917390628993	3350
Placebo	Full-term (>=35 wGA)	73	6.74502135894141	6.70969889116394	6.7814526952847	3350
Placebo	Full-term (>=35 wGA)	74	6.72752943053155	6.6922081658528	6.76396987532844	3350
Placebo	Full-term (>=35 wGA)	75	6.71027395298346	6.67495386246276	6.74672338968678	3350
Placebo	Full-term (>=35 wGA)	76	6.69325288478472	6.65793393967889	6.72971119760534	3350
Placebo	Full-term (>=35 wGA)	77	6.67646420028774	6.64114637204979	6.7129312741899	3350
Placebo	Full-term (>=35 wGA)	78	6.65990588959067	6.62458914986864	6.69638161028727	3350
Placebo	Full-term (>=35 wGA)	79	6.6435759584192	6.60826027905494	6.68006021236718	3350
Placebo	Full-term (>=35 wGA)	80	6.62747242800928	6.59215778103726	6.66396510240497	3350
Placebo	Full-term (>=35 wGA)	81	6.61159333499065	6.57627969263674	6.64809431776515	3350
Placebo	Full-term (>=35 wGA)	82	6.59593673127122	6.56062406595156	6.63244591108589	3350
Placebo	Full-term (>=35 wGA)	83	6.58050068392241	6.54518896824219	6.61701795016429	3350
Placebo	Full-term (>=35 wGA)	84	6.56528327506522	6.52997248181751	6.60180851784255	3350
Placebo	Full-term (>=35 wGA)	85	6.55028412182202	6.51497270392185	6.58681571189494	3350
Placebo	Full-term (>=35 wGA)	86	6.53550184167045	6.50018774662269	6.57203764491565	3350
Placebo	Full-term (>=35 wGA)	87	6.52093249367686	6.4856157366994	6.55747244420747	3350
Placebo	Full-term (>=35 wGA)	88	6.50657421930303	6.47125481553269	6.54311825167124	3350
Placebo	Full-term (>=35 wGA)	89	6.49242582485932	6.45710313899485	6.52897322369621	3350
Placebo	Full-term (>=35 wGA)	90	6.47848681442289	6.4431588773409	6.5150355310511	3350
Placebo	Full-term (>=35 wGA)	91	6.46475335791533	6.42942459979789	6.5013033587761	3350
Placebo	Full-term (>=35 wGA)	92	6.45122365430634	6.41589848502656	6.48777425671273	3350
Placebo	Full-term (>=35 wGA)	93	6.43789591662484	6.40257425783647	6.47444639517647	3350
Placebo	Full-term (>=35 wGA)	94	6.42476837185318	6.3894501457428	6.46131871314411	3350
Placebo	Full-term (>=35 wGA)	95	6.41183926082238	6.376524390106	6.44838945154299	3350
Placebo	Full-term (>=35 wGA)	96	6.3991068381079	6.36379524602771	6.43565686504431	3350
Placebo	Full-term (>=35 wGA)	97	6.38656937192629	6.35125607114225	6.42311922195981	3350
Placebo	Full-term (>=35 wGA)	98	6.37422514403261	6.33890501428973	6.41077480413918	3350
Placebo	Full-term (>=35 wGA)	99	6.36207244961862	6.32674554650586	6.39862190686819	3350
Placebo	Full-term (>=35 wGA)	100	6.35010959721167	6.3147759759971	6.38665883876768	3350
Placebo	Full-term (>=35 wGA)	101	6.33833490857439	6.30299462420706	6.37488392169315	3350
Placebo	Full-term (>=35 wGA)	102	6.32674671860509	6.29139982571686	6.3632954906353	3350
Placebo	Full-term (>=35 wGA)	103	6.31534337523896	6.27998992814636	6.35189189362108	3350
Placebo	Full-term (>=35 wGA)	104	6.3041225698965	6.26876329205596	6.34067149161564	3350
Placebo	Full-term (>=35 wGA)	105	6.29308051130034	6.25771829084926	6.32963265842493	3350
Placebo	Full-term (>=35 wGA)	106	6.28221846361035	6.24685331067636	6.31877378059908	3350
Placebo	Full-term (>=35 wGA)	107	6.27153482566253	6.23616675033791	6.30809325733639	3350
Placebo	Full-term (>=35 wGA)	108	6.26102800884811	6.22565702118989	6.29758950038819	3350
Placebo	Full-term (>=35 wGA)	109	6.2506964370189	6.21532254704905	6.28726093396424	3350
Placebo	Full-term (>=35 wGA)	110	6.24053854639354	6.20516176409906	6.277105994639	3350
Placebo	Full-term (>=35 wGA)	111	6.23055278546436	6.19517312079745	6.26712313125837	3350
Placebo	Full-term (>=35 wGA)	112	6.22073761490491	6.18535507778305	6.25731080484743	3350
Placebo	Full-term (>=35 wGA)	113	6.21109150747818	6.17570610778434	6.24766745402614	3350
Placebo	Full-term (>=35 wGA)	114	6.2016129479456	6.16622469552829	6.23819150828744	3350
Placebo	Full-term (>=35 wGA)	115	6.19230043297656	6.15690933765	6.2288815561013	3350
Placebo	Full-term (>=35 wGA)	116	6.18315247105869	6.14775854260298	6.21973610629009	3350
Placebo	Full-term (>=35 wGA)	117	6.17416758240884	6.13877083057	6.21075367940336	3350
Placebo	Full-term (>=35 wGA)	118	6.16534429888463	6.12994473337481	6.20193280762941	3350
Placebo	Full-term (>=35 wGA)	119	6.15668116389673	6.12127879439428	6.19327203470761	3350
Placebo	Full-term (>=35 wGA)	120	6.14817673232174	6.11277156847139	6.18476780908752	3350
Placebo	Full-term (>=35 wGA)	121	6.13982957041576	6.10442162182869	6.17641937258157	3350
Placebo	Full-term (>=35 wGA)	122	6.13163825572855	6.0962275319826	6.16822676757371	3350
Placebo	Full-term (>=35 wGA)	123	6.12360137701842	6.08818788765813	6.16018858294968	3350
Placebo	Full-term (>=35 wGA)	124	6.11571753416763	6.0803012887044	6.15230341871834	3350
Placebo	Full-term (>=35 wGA)	125	6.1079853380985	6.07256634601074	6.14456988592785	3350
Placebo	Full-term (>=35 wGA)	126	6.10040341069013	6.06498168142334	6.13698660658231	3350
Placebo	Full-term (>=35 wGA)	127	6.09297038469573	6.05754592766266	6.12955221355912	3350
Placebo	Full-term (>=35 wGA)	128	6.08568490366055	6.05025772824131	6.12226535052695	3350
Placebo	Full-term (>=35 wGA)	129	6.07854562184045	6.04311573738261	6.11512467186428	3350
Placebo	Full-term (>=35 wGA)	130	6.07155120412104	6.03611927506377	6.10812884257853	3350
Placebo	Full-term (>=35 wGA)	131	6.06470032593746	6.02926711198456	6.10127653822593	3350
Placebo	Full-term (>=35 wGA)	132	6.05799167319472	6.02255717593056	6.09456644483174	3350
Placebo	Full-term (>=35 wGA)	133	6.05142394218866	6.01598816319986	6.08799725881129	3350
Placebo	Full-term (>=35 wGA)	134	6.04499583952747	6.00955878040291	6.08156768689153	3350
Placebo	Full-term (>=35 wGA)	135	6.03870608205382	6.00326774438455	6.0752764460331	3350
Placebo	Full-term (>=35 wGA)	136	6.03255339676754	5.99711378214684	6.06912226335306	3350
Placebo	Full-term (>=35 wGA)	137	6.02653652074889	5.99109563077217	6.06310387604812	3350
Placebo	Full-term (>=35 wGA)	138	6.02065420108243	5.98521203734722	6.05722003131858	3350
Placebo	Full-term (>=35 wGA)	139	6.01490602857088	5.97946175888731	6.05146948629266	3350
Placebo	Full-term (>=35 wGA)	140	6.00928992398043	5.9738435622614	6.04585100795144	3350
Placebo	Full-term (>=35 wGA)	141	6.00380466386819	5.96835622411758	6.04036337305454	3350
Placebo	Full-term (>=35 wGA)	142	5.99844903466355	5.96299853080916	6.03500536806601	3350
Placebo	Full-term (>=35 wGA)	143	5.9932218324273	5.95776927832132	6.02977578908115	3350
Placebo	Full-term (>=35 wGA)	144	5.98812186277883	5.95266727219826	6.02467344175352	3350
Placebo	Full-term (>=35 wGA)	145	5.98314794082387	5.94769132747093	6.01969714122275	3350
Placebo	Full-term (>=35 wGA)	146	5.97829889108264	5.94284026858524	6.01484571204282	3350
Placebo	Full-term (>=35 wGA)	147	5.97357354741881	5.93811292933089	6.01011798811077	3350
Placebo	Full-term (>=35 wGA)	148	5.96897075296866	5.9335081527707	6.00551281259606	3350
Placebo	Full-term (>=35 wGA)	149	5.964489360071	5.92902479117038	6.00102903787043	3350
Placebo	Full-term (>=35 wGA)	150	5.96012823019749	5.92466170592894	5.99666552543823	3350
Placebo	Full-term (>=35 wGA)	151	5.95588623388361	5.92041776750958	5.99242114586732	3350
Placebo	Full-term (>=35 wGA)	152	5.95176225065991	5.91629185537105	5.98829477872048	3350
Placebo	Full-term (>=35 wGA)	153	5.94775516898406	5.91228285789955	5.98428531248729	3350
Placebo	Full-term (>=35 wGA)	154	5.94386388617318	5.90838967234116	5.98039164451656	3350
Placebo	Full-term (>=35 wGA)	155	5.94008730833676	5.90461120473477	5.97661268094925	3350
Placebo	Full-term (>=35 wGA)	156	5.93642435031012	5.90094636984543	5.97294733665187	3350
Placebo	Full-term (>=35 wGA)	157	5.93287393558824	5.89739409109833	5.96939453515039	3350
Placebo	Full-term (>=35 wGA)	158	5.92943499626023	5.8939533005131	5.96595320856464	3350
Placebo	Full-term (>=35 wGA)	159	5.9261064729442	5.89062293863883	5.96262229754324	3350
Placebo	Full-term (>=35 wGA)	160	5.92288731472261	5.8874019544893	5.95940075119892	3350
Placebo	Full-term (>=35 wGA)	161	5.91977647907813	5.88428931623761	5.95628752704439	3350
Placebo	Full-term (>=35 wGA)	162	5.91677293182998	5.88128404990008	5.95328159092868	3350
Placebo	Full-term (>=35 wGA)	163	5.91387564707074	5.87838505730136	5.95038191697394	3350
Placebo	Full-term (>=35 wGA)	164	5.9110836071036	5.87559132068472	5.94758748751271	3350
Placebo	Full-term (>=35 wGA)	165	5.90839580238012	5.87290183044219	5.94489729302569	3350
Placebo	Full-term (>=35 wGA)	166	5.90581123143842	5.87031558505263	5.94231033207989	3350
Placebo	Full-term (>=35 wGA)	167	5.90332890084185	5.86783159102052	5.93982561126733	3350
Placebo	Full-term (>=35 wGA)	168	5.90094782511809	5.86544886281501	5.93744214514418	3350
Placebo	Full-term (>=35 wGA)	169	5.89866702669878	5.86316642280946	5.93515895617029	3350
Placebo	Full-term (>=35 wGA)	170	5.89648553585948	5.86098330122152	5.93297507464923	3350
Placebo	Full-term (>=35 wGA)	171	5.89440239066013	5.8588985360536	5.93088953866879	3350
Placebo	Full-term (>=35 wGA)	172	5.89241663688606	5.8569111730337	5.92890139404184	3350
Placebo	Full-term (>=35 wGA)	173	5.89052732798921	5.85502026555686	5.92700969424772	3350
Placebo	Full-term (>=35 wGA)	174	5.88873352503002	5.85322487462688	5.92521350037403	3350
Placebo	Full-term (>=35 wGA)	175	5.88703429661959	5.85152406879854	5.92351188105881	3350
Placebo	Full-term (>=35 wGA)	176	5.88542871886236	5.8499169241203	5.92190391243325	3350
Placebo	Full-term (>=35 wGA)	177	5.88391587529919	5.84840252407733	5.92038867806473	3350
Placebo	Full-term (>=35 wGA)	178	5.88249485685082	5.84697995953502	5.91896526890034	3350
Placebo	Full-term (>=35 wGA)	179	5.88116476176189	5.84564832868289	5.91763278321081	3350
Placebo	Full-term (>=35 wGA)	180	5.87992469554513	5.84440673697896	5.91639032653482	3350
Placebo	Preterm (<35 wGA)	0	7.61467228037173	7.43966367089162	7.79828212275033	150
Placebo	Preterm (<35 wGA)	1	7.56959061327676	7.39453886082653	7.7532029990307	150
Placebo	Preterm (<35 wGA)	2	7.52499054372188	7.34989670026879	7.70860499170284	150
Placebo	Preterm (<35 wGA)	3	7.48082136377773	7.30573328378659	7.66448420779136	150
Placebo	Preterm (<35 wGA)	4	7.43710694917945	7.26204299508015	7.62083678379629	150
Placebo	Preterm (<35 wGA)	5	7.39386315338712	7.21882125728225	7.57765888547433	150
Placebo	Preterm (<35 wGA)	6	7.35108616286055	7.17606676989681	7.53491329398916	150
Placebo	Preterm (<35 wGA)	7	7.30877219294288	7.13377574411905	7.49261327329094	150
Placebo	Preterm (<35 wGA)	8	7.26691748764623	7.09194441984424	7.45077331912889	150
Placebo	Preterm (<35 wGA)	9	7.22551831943878	7.05056906545452	7.4093896967763	150
Placebo	Preterm (<35 wGA)	10	7.18457098903358	7.00964597760749	7.3684586998053	150
Placebo	Preterm (<35 wGA)	11	7.14407880965216	6.96917148102625	7.32797664987687	150
Placebo	Preterm (<35 wGA)	12	7.1040171844493	6.92914192829095	7.28793989653212	150
Placebo	Preterm (<35 wGA)	13	7.06440839891206	6.88955369963201	7.24834481698541	150
Placebo	Preterm (<35 wGA)	14	7.0253021122676	6.85040320272478	7.20918781591875	150
Placebo	Preterm (<35 wGA)	15	6.98662878389153	6.81168687248571	7.17046532527788	150
Placebo	Preterm (<35 wGA)	16	6.9483848853222	6.77340117087001	7.13217380406975	150
Placebo	Preterm (<35 wGA)	17	6.91052415785001	6.73554258667091	7.0943097381616	150
Placebo	Preterm (<35 wGA)	18	6.87310951169817	6.69810763532026	7.05686964008138	150
Placebo	Preterm (<35 wGA)	19	6.83615809009565	6.66109285869072	7.0198500488198	150
Placebo	Preterm (<35 wGA)	20	6.79962230684447	6.62449739447857	6.98324752963371	150
Placebo	Preterm (<35 wGA)	21	6.76349876448046	6.58831702233777	6.94705867385103	150
Placebo	Preterm (<35 wGA)	22	6.72778409133607	6.55254654147462	6.911280098677	150
Placebo	Preterm (<35 wGA)	23	6.69247494134873	6.51718259806278	6.87590844700204	150
Placebo	Preterm (<35 wGA)	24	6.65752110522318	6.48222186374565	6.84094038721083	150
Placebo	Preterm (<35 wGA)	25	6.62293120725086	6.4476610354471	6.80637261299295	150
Placebo	Preterm (<35 wGA)	26	6.58873779022744	6.41349683518365	6.77220184315481	150
Placebo	Preterm (<35 wGA)	27	6.55493760281082	6.37972600987804	6.73842482143305	150
Placebo	Preterm (<35 wGA)	28	6.52152741836613	6.3463453311741	6.70503831630929	150
Placebo	Preterm (<35 wGA)	29	6.48849594343278	6.31335159525308	6.67203912082617	150
Placebo	Preterm (<35 wGA)	30	6.45582928005284	6.28074162265125	6.63942405240493	150
Placebo	Preterm (<35 wGA)	31	6.4235430417193	6.24851225807893	6.60718995266415	150
Placebo	Preterm (<35 wGA)	32	6.39163409964653	6.21666037024075	6.57533368723986	150
Placebo	Preterm (<35 wGA)	33	6.36009934884432	6.1851828516574	6.54385214560716	150
Placebo	Preterm (<35 wGA)	34	6.32901513140461	6.15407661848848	6.51274224090286	150
Placebo	Preterm (<35 wGA)	35	6.29830047727721	6.12333861035688	6.4820009097497	150
Placebo	Preterm (<35 wGA)	36	6.26790686284679	6.09296579017422	6.45162511208165	150
Placebo	Preterm (<35 wGA)	37	6.23786549346082	6.06295514396788	6.42161183097073	150
Placebo	Preterm (<35 wGA)	38	6.2081831798677	6.03330368070895	6.39195807245483	150
Placebo	Preterm (<35 wGA)	39	6.17885695538765	6.00400843214177	6.36266086536709	150
Placebo	Preterm (<35 wGA)	40	6.14987817620253	5.97506645261451	6.3337172611663	150
Placebo	Preterm (<35 wGA)	41	6.12120840845278	5.94647481891114	6.30512433376869	150
Placebo	Preterm (<35 wGA)	42	6.09288596836013	5.91823063008454	6.27687917938093	150
Placebo	Preterm (<35 wGA)	43	6.06493218341143	5.89033100729089	6.24897891633434	150
Placebo	Preterm (<35 wGA)	44	6.03735013869938	5.86277309362533	6.22142068492034	150
Placebo	Preterm (<35 wGA)	45	6.01011832401292	5.83555405395866	6.19420164722714	150
Placebo	Preterm (<35 wGA)	46	5.98322195745071	5.80867375844936	6.16731898697756	150
Placebo	Preterm (<35 wGA)	47	5.95665825224738	5.78215185579264	6.14076990936815	150
Placebo	Preterm (<35 wGA)	48	5.93042444289225	5.75595874675233	6.1145516409094	150
Placebo	Preterm (<35 wGA)	49	5.90454567596188	5.73009169540728	6.0886614292672	150
Placebo	Preterm (<35 wGA)	50	5.87902466133109	5.70454798671605	6.06309654310547	150
Placebo	Preterm (<35 wGA)	51	5.85381728405241	5.67932492636143	6.03785427192985	150
Placebo	Preterm (<35 wGA)	52	5.82891286938811	5.65441984059635	6.01293192593267	150
Placebo	Preterm (<35 wGA)	53	5.80430689144037	5.62979576210526	5.98832683583904	150
Placebo	Preterm (<35 wGA)	54	5.78001420261833	5.60545256019171	5.96403635275399	150
Placebo	Preterm (<35 wGA)	55	5.75603218524732	5.58142103292807	5.94005784801087	150
Placebo	Preterm (<35 wGA)	56	5.73228362151976	5.55771492793085	5.91638871302071	150
Placebo	Preterm (<35 wGA)	57	5.70883680566402	5.53434737156409	5.89302635912286	150
Placebo	Preterm (<35 wGA)	58	5.68569352900679	5.51128378209691	5.86996821743662	150
Placebo	Preterm (<35 wGA)	59	5.66283300076982	5.48852161247962	5.84721173871399	150
Placebo	Preterm (<35 wGA)	60	5.6402544743236	5.46605833513239	5.82475439319356	150
Placebo	Preterm (<35 wGA)	61	5.6180248136822	5.44389144180038	5.80259367045537	150
Placebo	Preterm (<35 wGA)	62	5.59618329570584	5.42201844340973	5.78072707927697	150
Placebo	Preterm (<35 wGA)	63	5.57453821162695	5.40043686992484	5.75915214749044	150
Placebo	Preterm (<35 wGA)	64	5.55314138667431	5.37914427020656	5.73786642184053	150
Placebo	Preterm (<35 wGA)	65	5.53204317551335	5.35813821187151	5.7168674678438	150
Placebo	Preterm (<35 wGA)	66	5.51123577817991	5.33741628115235	5.69615286964883	150
Placebo	Preterm (<35 wGA)	67	5.49070994416402	5.31697608275919	5.67572022989748	150
Placebo	Preterm (<35 wGA)	68	5.47050710201096	5.29681523974191	5.65556716958713	150
Placebo	Preterm (<35 wGA)	69	5.45060105039076	5.27693139335362	5.63569132793393	150
Placebo	Preterm (<35 wGA)	70	5.43094815426688	5.257322202915	5.61609036223717	150
Placebo	Preterm (<35 wGA)	71	5.41156455545728	5.23798534567976	5.59674234531752	150
Placebo	Preterm (<35 wGA)	72	5.39245070385923	5.21891851670098	5.57763993402498	150
Placebo	Preterm (<35 wGA)	73	5.37360431520302	5.20011942869856	5.55880440381197	150
Placebo	Preterm (<35 wGA)	74	5.35502312273111	5.18158581192752	5.54023349248836	150
Placebo	Preterm (<35 wGA)	75	5.33670487706755	5.16331541404738	5.52192495521333	150
Placebo	Preterm (<35 wGA)	76	5.31864734608849	5.14530599999247	5.50387656436622	150
Placebo	Preterm (<35 wGA)	77	5.30085002888987	5.12755535184313	5.48608610941808	150
Placebo	Preterm (<35 wGA)	78	5.28333518377579	5.110061268698	5.46855139680434	150
Placebo	Preterm (<35 wGA)	79	5.26609387066519	5.0928215665471	5.45127024979827	150
Placebo	Preterm (<35 wGA)	80	5.24913339931961	5.07583407814599	5.43424050838554	150
Placebo	Preterm (<35 wGA)	81	5.23242184463493	5.05909665289075	5.41746002913959	150
Placebo	Preterm (<35 wGA)	82	5.21595708134036	5.0426092508761	5.40092668509794	150
Placebo	Preterm (<35 wGA)	83	5.19973700049703	5.02636571146879	5.38463836563945	150
Placebo	Preterm (<35 wGA)	84	5.18375950937618	5.01034134326634	5.36859297636245	150
Placebo	Preterm (<35 wGA)	85	5.16802253133826	4.99455728953731	5.35278843896378	150
Placebo	Preterm (<35 wGA)	86	5.15249899829823	4.97901149194212	5.33722269111877	150
Placebo	Preterm (<35 wGA)	87	5.13720550078433	4.96370190797318	5.32189368636201	150
Placebo	Preterm (<35 wGA)	88	5.12214626764527	4.94862651083675	5.3067993939691	150
Placebo	Preterm (<35 wGA)	89	5.10726583776307	4.93378328933567	5.29193779883917	150
Placebo	Preterm (<35 wGA)	90	5.09259840694422	4.91917024775304	5.27730690137844	150
Placebo	Preterm (<35 wGA)	91	5.07816013442016	4.90478540573672	5.26290471738439	150
Placebo	Preterm (<35 wGA)	92	5.06394904828895	4.89062679818463	5.24872927793103	150
Placebo	Preterm (<35 wGA)	93	5.04995762829513	4.87669247513103	5.23477862925487	150
Placebo	Preterm (<35 wGA)	94	5.03615726110616	4.86298050163346	5.22105083264179	150
Placebo	Preterm (<35 wGA)	95	5.02262554089056	4.84954483300037	5.20754396431467	150
Placebo	Preterm (<35 wGA)	96	5.00931366543885	4.83637381282273	5.19425611532201	150
Placebo	Preterm (<35 wGA)	97	4.99621908401149	4.82341983069278	5.18118539142724	150
Placebo	Preterm (<35 wGA)	98	4.98334014790704	4.81068100580608	5.16833166319561	150
Placebo	Preterm (<35 wGA)	99	4.97070059931712	4.79815547186724	5.15574779390688	150
Placebo	Preterm (<35 wGA)	100	4.95831501172993	4.78584137698164	5.14337478312923	150
Placebo	Preterm (<35 wGA)	101	4.94617556353607	4.77373268206248	5.13121079883228	150
Placebo	Preterm (<35 wGA)	102	4.93424354119436	4.76177802769368	5.11925402313036	150
Placebo	Preterm (<35 wGA)	103	4.92251713870646	4.7500300633597	5.10750265217686	150
Placebo	Preterm (<35 wGA)	104	4.91099456402469	4.7384869889576	5.09595489605932	150
Placebo	Preterm (<35 wGA)	105	4.89963538726476	4.72714701828581	5.08460642490333	150
Placebo	Preterm (<35 wGA)	106	4.88844275374191	4.71600837894045	5.07345736584772	150
Placebo	Preterm (<35 wGA)	107	4.87740041360274	4.70506931221216	5.06250662743926	150
Placebo	Preterm (<35 wGA)	108	4.86653349220305	4.6943280729839	5.05175247457646	150
Placebo	Preterm (<35 wGA)	109	4.85586276578979	4.68378292962934	5.04119318557838	150
Placebo	Preterm (<35 wGA)	110	4.84544096292224	4.67343216391215	5.03082705208428	150
Placebo	Preterm (<35 wGA)	111	4.83527986573668	4.66318695741388	5.02065237895415	150
Placebo	Preterm (<35 wGA)	112	4.82531918226153	4.6531042199338	5.01066748416985	150
Placebo	Preterm (<35 wGA)	113	4.815530319619	4.64321019084289	5.00087069873705	150
Placebo	Preterm (<35 wGA)	114	4.80588754536752	4.63350321080695	4.99126036658789	150
Placebo	Preterm (<35 wGA)	115	4.79642968479085	4.62398163334135	4.98183484448433	150
Placebo	Preterm (<35 wGA)	116	4.78715510705469	4.61464382471492	4.97259250192223	150
Placebo	Preterm (<35 wGA)	117	4.77806219396463	4.60548816385462	4.96353172103618	150
Placebo	Preterm (<35 wGA)	118	4.7691494987445	4.59651304225095	4.95465089650494	150
Placebo	Preterm (<35 wGA)	119	4.76042021799177	4.58771686386395	4.9459484354577	150
Placebo	Preterm (<35 wGA)	120	4.75189315599775	4.57909804503002	4.93742275738088	150
Placebo	Preterm (<35 wGA)	121	4.74355047905738	4.57065501436932	4.92907229402581	150
Placebo	Preterm (<35 wGA)	122	4.73538215253709	4.56238621269396	4.92089548931689	150
Placebo	Preterm (<35 wGA)	123	4.72738662693741	4.55429009291675	4.91287305374575	150
Placebo	Preterm (<35 wGA)	124	4.71952502325632	4.54636511996073	4.90495971898136	150
Placebo	Preterm (<35 wGA)	125	4.7117988155086	4.53860977066932	4.89721646405158	150
Placebo	Preterm (<35 wGA)	126	4.70424101589742	4.53102253371714	4.88964177403568	150
Placebo	Preterm (<35 wGA)	127	4.69685012218721	4.52360190952148	4.88223414577977	150
Placebo	Preterm (<35 wGA)	128	4.68965561548938	4.51634641015446	4.87499208780876	150
Placebo	Preterm (<35 wGA)	129	4.68261036559511	4.50925455925578	4.86791412023896	150
Placebo	Preterm (<35 wGA)	130	4.67574561815831	4.50232489194619	4.86099877469141	150
Placebo	Preterm (<35 wGA)	131	4.66906405999297	4.49555595474154	4.85424449236263	150
Placebo	Preterm (<35 wGA)	132	4.6625267641672	4.48894630546747	4.84764845382576	150
Placebo	Preterm (<35 wGA)	133	4.6561429581545	4.48249451317479	4.84121071705684	150
Placebo	Preterm (<35 wGA)	134	4.6499156554934	4.47623894140738	4.83492985873637	150
Placebo	Preterm (<35 wGA)	135	4.64384344595655	4.47014414290371	4.82880446662605	150
Placebo	Preterm (<35 wGA)	136	4.63792493030373	4.46420261667536	4.82283313948584	150
Placebo	Preterm (<35 wGA)	137	4.63215872019958	4.45841297794123	4.81701448699165	150
Placebo	Preterm (<35 wGA)	138	4.62654343813192	4.45277385271837	4.81134712965351	150
Placebo	Preterm (<35 wGA)	139	4.62107771733069	4.44728387774105	4.80582969873455	150
Placebo	Preterm (<35 wGA)	140	4.6157602016875	4.44194170038053	4.80046083617041	150
Placebo	Preterm (<35 wGA)	141	4.61058954567572	4.43674677175795	4.79523919448932	150
Placebo	Preterm (<35 wGA)	142	4.60556441427129	4.43169897018295	4.79016343673273	150
Placebo	Preterm (<35 wGA)	143	4.60068348287392	4.42679496580962	4.78523223637661	150
Placebo	Preterm (<35 wGA)	144	4.59594543722908	4.42203344776819	4.78044427725322	150
Placebo	Preterm (<35 wGA)	145	4.59134897335039	4.41741311543334	4.77579825347356	150
Placebo	Preterm (<35 wGA)	146	4.58689279744272	4.41293267834735	4.77129286935032	150
Placebo	Preterm (<35 wGA)	147	4.58257562582579	4.40865109695786	4.76692683932145	150
Placebo	Preterm (<35 wGA)	148	4.57839618485833	4.40451058304721	4.76269888787424	150
Placebo	Preterm (<35 wGA)	149	4.57435321086282	4.4005062747035	4.75860774947005	150
Placebo	Preterm (<35 wGA)	150	4.57044545005083	4.39663691954626	4.7546521684695	150
Placebo	Preterm (<35 wGA)	151	4.56665625958818	4.39290127500183	4.75083089905829	150
Placebo	Preterm (<35 wGA)	152	4.56299747727251	4.38929810822984	4.74714270517348	150
Placebo	Preterm (<35 wGA)	153	4.55947025102719	4.38582619605023	4.74358636043044	150
Placebo	Preterm (<35 wGA)	154	4.55607336580363	4.38248432487069	4.74017785741978	150
Placebo	Preterm (<35 wGA)	155	4.55280561607683	4.37927129061484	4.73689966216701	150
Placebo	Preterm (<35 wGA)	156	4.54966580577389	4.37618589865078	4.73374883531135	150
Placebo	Preterm (<35 wGA)	157	4.5466527482031	4.37322696372021	4.73072419455928	150
Placebo	Preterm (<35 wGA)	158	4.54376526598361	4.37039330986812	4.72782456689846	150
Placebo	Preterm (<35 wGA)	159	4.5410000898669	4.36768377037292	4.72504878852799	150
Placebo	Preterm (<35 wGA)	160	4.53835384701405	4.36509718767721	4.72239570478929	150
Placebo	Preterm (<35 wGA)	161	4.53582251142892	4.36263241331891	4.71986417009751	150
Placebo	Preterm (<35 wGA)	162	4.53341889539509	4.36028904270783	4.71745304787331	150
Placebo	Preterm (<35 wGA)	163	4.53118596991026	4.35806579779706	4.71516121047533	150
Placebo	Preterm (<35 wGA)	164	4.52907201144153	4.35596098687986	4.71298753913299	150
Placebo	Preterm (<35 wGA)	165	4.5270759032657	4.3539734970524	4.71093092387992	150
Placebo	Preterm (<35 wGA)	166	4.52519653744477	4.35210222417082	4.7089902634878	150
Placebo	Preterm (<35 wGA)	167	4.52343281475985	4.35034607278544	4.70716446540072	150
Placebo	Preterm (<35 wGA)	168	4.52172664865769	4.34870395607537	4.70545244567005	150
Placebo	Preterm (<35 wGA)	169	4.52012782444456	4.34717479578382	4.70385312888969	150
Placebo	Preterm (<35 wGA)	170	4.51870752784076	4.34575752215362	4.70236544813198	150
Placebo	Preterm (<35 wGA)	171	4.51742109367823	4.3444510738634	4.7009883448839	150
Placebo	Preterm (<35 wGA)	172	4.51618783957982	4.34325439796421	4.69972076898386	150
Placebo	Preterm (<35 wGA)	173	4.51504705574625	4.34216644981657	4.69856167855891	150
Placebo	Preterm (<35 wGA)	174	4.51401432410105	4.341186193028	4.69751003996241	150
Placebo	Preterm (<35 wGA)	175	4.51308261248113	4.34031259939102	4.69656482771221	150
Placebo	Preterm (<35 wGA)	176	4.51225008278785	4.33954464882161	4.69572502442924	150
Placebo	Preterm (<35 wGA)	177	4.51152248746297	4.33888132929814	4.69500350917772	150
Placebo	Preterm (<35 wGA)	178	4.51089882118178	4.33832163680072	4.69444081878326	150
Placebo	Preterm (<35 wGA)	179	4.51037808656714	4.33786457525101	4.69398082003941	150
Placebo	Preterm (<35 wGA)	180	4.50995929412981	4.33750915645251	4.69362252435098	150
Vaccine 15-fold	Overall population	0	12.6606357249252	12.6257263294248	12.7004650721089	3500
Vaccine 15-fold	Overall population	1	12.6189783695934	12.5840888369433	12.6588279815921	3500
Vaccine 15-fold	Overall population	2	12.577760462331	12.5428906659848	12.617630188548	3500
Vaccine 15-fold	Overall population	3	12.5369784002847	12.5021282144103	12.5768680910294	3500
Vaccine 15-fold	Overall population	4	12.4966286081358	12.4617979076111	12.5365381146183	3500
Vaccine 15-fold	Overall population	5	12.4567112877638	12.4218961983032	12.4966367122199	3500
Vaccine 15-fold	Overall population	6	12.4172254399718	12.382419566324	12.4571603638597	3500
Vaccine 15-fold	Overall population	7	12.3781612110321	12.3433645184292	12.41810557648	3500
Vaccine 15-fold	Overall population	8	12.3395151342785	12.3047275880925	12.3794688837401	3500
Vaccine 15-fold	Overall population	9	12.3012837695638	12.2665053353064	12.3412468458162	3500
Vaccine 15-fold	Overall population	10	12.263463703062	12.2286924431439	12.3034360492038	3500
Vaccine 15-fold	Overall population	11	12.2260515470719	12.1912766405751	12.2660331065213	3500
Vaccine 15-fold	Overall population	12	12.1890456751138	12.1542654516473	12.2290346563149	3500
Vaccine 15-fold	Overall population	13	12.1524391538371	12.1176555398751	12.1924373628652	3500
Vaccine 15-fold	Overall population	14	12.1162276156045	12.0814435943201	12.1562379159946	3500
Vaccine 15-fold	Overall population	15	12.0804107812101	12.0456263294003	12.1204330308774	3500
Vaccine 15-fold	Overall population	16	12.0449874258493	12.0102004847004	12.08501944785	3500
Vaccine 15-fold	Overall population	17	12.009959039963	11.9751628247841	12.0499939322231	3500
Vaccine 15-fold	Overall population	18	11.9753181609215	11.9405052255027	12.0153532740953	3500
Vaccine 15-fold	Overall population	19	11.94105581325	11.9062217927635	11.9810942881678	3500
Vaccine 15-fold	Overall population	20	11.9071719664578	11.8723171462486	11.9472138135611	3500
Vaccine 15-fold	Overall population	21	11.873663484046	11.838788147444	11.9137087136318	3500
Vaccine 15-fold	Overall population	22	11.8405272535698	11.8056316819032	11.8805758757928	3500
Vaccine 15-fold	Overall population	23	11.8077601864599	11.772844659068	11.8478122113322	3500
Vaccine 15-fold	Overall population	24	11.7753592178426	11.7404240120903	11.815414655236	3500
Vaccine 15-fold	Overall population	25	11.743321306364	11.7083666976542	11.7833801660107	3500
Vaccine 15-fold	Overall population	26	11.7116445196187	11.6766696958008	11.7517057255074	3500
Vaccine 15-fold	Overall population	27	11.6803242635944	11.6453300097536	11.7203883387478	3500
Vaccine 15-fold	Overall population	28	11.6493608090183	11.6143446657448	11.6894250337502	3500
Vaccine 15-fold	Overall population	29	11.6187452552687	11.5837107128443	11.658812861359	3500
Vaccine 15-fold	Overall population	30	11.5884756379896	11.5534252227879	11.6285488950727	3500
Vaccine 15-fold	Overall population	31	11.5527304765584	11.5176691874027	11.5928183558381	3500
Vaccine 15-fold	Overall population	32	11.5169925990504	11.4819131520175	11.5570878166035	3500
Vaccine 15-fold	Overall population	33	11.4812547215423	11.4461571166323	11.521357277369	3500
Vaccine 15-fold	Overall population	34	11.4455168440343	11.4104010812472	11.4856267381345	3500
Vaccine 15-fold	Overall population	35	11.4097709681177	11.374645045862	11.4498961988999	3500
Vaccine 15-fold	Overall population	36	11.3740206070736	11.3388890104768	11.4141656596654	3500
Vaccine 15-fold	Overall population	37	11.3382702460293	11.3031329750917	11.3784351204309	3500
Vaccine 15-fold	Overall population	38	11.3025198849852	11.2673769397065	11.3427045811962	3500
Vaccine 15-fold	Overall population	39	11.266769523941	11.2316209043213	11.3069740419617	3500
Vaccine 15-fold	Overall population	40	11.2310222859256	11.1958648689362	11.2712435027272	3500
Vaccine 15-fold	Overall population	41	11.1952881821444	11.1601088335511	11.2355129634927	3500
Vaccine 15-fold	Overall population	42	11.1595536302445	11.1243527981659	11.1997824242581	3500
Vaccine 15-fold	Overall population	43	11.1238118285546	11.0885967627807	11.1640518850236	3500
Vaccine 15-fold	Overall population	44	11.0880700268646	11.0528407273955	11.1283212902721	3500
Vaccine 15-fold	Overall population	45	11.0523260957524	11.0170846920104	11.0925903346786	3500
Vaccine 15-fold	Overall population	46	11.016576959745	10.9813286566252	11.0568593790851	3500
Vaccine 15-fold	Overall population	47	10.9808278237375	10.94557262124	11.0211284234916	3500
Vaccine 15-fold	Overall population	48	10.9450786877301	10.9098165858549	10.9853974678981	3500
Vaccine 15-fold	Overall population	49	10.9093295517227	10.8740605504697	10.9496665123046	3500
Vaccine 15-fold	Overall population	50	10.8735804157153	10.8383045150845	10.913935556711	3500
Vaccine 15-fold	Overall population	51	10.8378312797078	10.8025484796993	10.8782046011175	3500
Vaccine 15-fold	Overall population	52	10.8020902950845	10.7667924443142	10.8424736455241	3500
Vaccine 15-fold	Overall population	53	10.7663502844322	10.731036408929	10.8067426899306	3500
Vaccine 15-fold	Overall population	54	10.7306007867842	10.6952803735438	10.771011734337	3500
Vaccine 15-fold	Overall population	55	10.6948512891361	10.6595243381586	10.7352807787435	3500
Vaccine 15-fold	Overall population	56	10.6591017914881	10.6237683027735	10.6995407529737	3500
Vaccine 15-fold	Overall population	57	10.6233556389557	10.5880122673883	10.6637822010626	3500
Vaccine 15-fold	Overall population	58	10.5876114099338	10.5522562320031	10.6280236491517	3500
Vaccine 15-fold	Overall population	59	10.551867180912	10.5165001966179	10.5922650972408	3500
Vaccine 15-fold	Overall population	60	10.5161341115293	10.4807441612328	10.5565065453298	3500
Vaccine 15-fold	Overall population	61	10.4804011228148	10.4449881258476	10.5207479934189	3500
Vaccine 15-fold	Overall population	62	10.4446681612509	10.4092320904624	10.4849894415078	3500
Vaccine 15-fold	Overall population	63	10.4089423285664	10.3734760550773	10.4492308895969	3500
Vaccine 15-fold	Overall population	64	10.373216495882	10.3377200196922	10.413472337686	3500
Vaccine 15-fold	Overall population	65	10.3374906631975	10.301963984307	10.377713785775	3500
Vaccine 15-fold	Overall population	66	10.3017610782802	10.2662079489218	10.3419552338641	3500
Vaccine 15-fold	Overall population	67	10.2660283865907	10.2304519135367	10.3061966819531	3500
Vaccine 15-fold	Overall population	68	10.2302956949011	10.1946958781515	10.2704381300421	3500
Vaccine 15-fold	Overall population	69	10.194562959916	10.1589398427663	10.2346795781312	3500
Vaccine 15-fold	Overall population	70	10.1588167625795	10.1231838073811	10.1989210262203	3500
Vaccine 15-fold	Overall population	71	10.1230705652431	10.087427771996	10.1631624743093	3500
Vaccine 15-fold	Overall population	72	10.0873243679066	10.0516717366108	10.1274037777753	3500
Vaccine 15-fold	Overall population	73	10.0515781705703	10.0159139223304	10.0916449160045	3500
Vaccine 15-fold	Overall population	74	10.0158319732338	9.98014661281984	10.0558860542335	3500
Vaccine 15-fold	Overall population	75	9.98009276363581	9.94437930330929	10.0201271924627	3500
Vaccine 15-fold	Overall population	76	9.94434476098645	9.90861199379874	9.98436833069182	3500
Vaccine 15-fold	Overall population	77	9.90859797663937	9.87284468428819	9.94860946892095	3500
Vaccine 15-fold	Overall population	78	9.87285919898439	9.83707737477764	9.91285078302056	3500
Vaccine 15-fold	Overall population	79	9.8371176868673	9.80131760698676	9.87709187449139	3500
Vaccine 15-fold	Overall population	80	9.80137631253355	9.76557448174295	9.84133296943428	3500
Vaccine 15-fold	Overall population	81	9.76563995838242	9.72982078359358	9.80557916057338	3500
Vaccine 15-fold	Overall population	82	9.72990734565549	9.69407500993	9.76981666266711	3500
Vaccine 15-fold	Overall population	83	9.69416215922761	9.65832894426886	9.734059524471	3500
Vaccine 15-fold	Overall population	84	9.658421035996	9.62258432380741	9.69829421685239	3500
Vaccine 15-fold	Overall population	85	9.62267533842073	9.58684841640988	9.66255526623582	3500
Vaccine 15-fold	Overall population	86	9.58693641752197	9.55107878308385	9.62678567506478	3500
Vaccine 15-fold	Overall population	87	9.55118792399264	9.51533642131216	9.59102331088473	3500
Vaccine 15-fold	Overall population	88	9.51546029107977	9.4795782732618	9.55525825963381	3500
Vaccine 15-fold	Overall population	89	9.47972920454852	9.44386486885068	9.51952845483758	3500
Vaccine 15-fold	Overall population	90	9.44399916589796	9.40811302381351	9.48376271981329	3500
Vaccine 15-fold	Overall population	91	9.40827633197216	9.37235866426809	9.44798653553812	3500
Vaccine 15-fold	Overall population	92	9.37253938262516	9.3366011900345	9.41225396017454	3500
Vaccine 15-fold	Overall population	93	9.33678662305621	9.30088427040117	9.37651619574118	3500
Vaccine 15-fold	Overall population	94	9.30105592657829	9.26519463934516	9.34079669316382	3500
Vaccine 15-fold	Overall population	95	9.26529717959951	9.22945637981147	9.30504203945982	3500
Vaccine 15-fold	Overall population	96	9.22955319956329	9.19366858729026	9.26927080832355	3500
Vaccine 15-fold	Overall population	97	9.19383167829896	9.15788094521888	9.23356824346146	3500
Vaccine 15-fold	Overall population	98	9.15805412660336	9.12214169518317	9.19778760890091	3500
Vaccine 15-fold	Overall population	99	9.12232183046608	9.08641309016674	9.16205251541864	3500
Vaccine 15-fold	Overall population	100	9.08652826071108	9.05067975502066	9.12628887464492	3500
Vaccine 15-fold	Overall population	101	9.05074885241159	9.01486880829923	9.09050282231452	3500
Vaccine 15-fold	Overall population	102	9.01498600201865	8.97910053974196	9.05464324138083	3500
Vaccine 15-fold	Overall population	103	8.97912737263891	8.94328553613398	9.01876719703142	3500
Vaccine 15-fold	Overall population	104	8.94325770387065	8.90730237913354	8.98299185152916	3500
Vaccine 15-fold	Overall population	105	8.90733918891836	8.87142540561609	8.94697344373759	3500
Vaccine 15-fold	Overall population	106	8.87131545038448	8.83543478557535	8.91104802511004	3500
Vaccine 15-fold	Overall population	107	8.83526156837127	8.79929809249463	8.87509385417944	3500
Vaccine 15-fold	Overall population	108	8.79913541841306	8.76310472071559	8.83896813361995	3500
Vaccine 15-fold	Overall population	109	8.76289215883642	8.72674760830374	8.80264344614538	3500
Vaccine 15-fold	Overall population	110	8.72652689615525	8.69030380721464	8.76625358930736	3500
Vaccine 15-fold	Overall population	111	8.69004025924686	8.65380482551688	8.72967956424575	3500
Vaccine 15-fold	Overall population	112	8.65335003546322	8.61708640970673	8.69308811122878	3500
Vaccine 15-fold	Overall population	113	8.61663627143437	8.58037767767086	8.65630002057213	3500
Vaccine 15-fold	Overall population	114	8.57968399933306	8.54333450305891	8.61948342195664	3500
Vaccine 15-fold	Overall population	115	8.54255116938911	8.50620090857543	8.58255528051967	3500
Vaccine 15-fold	Overall population	116	8.50536618819427	8.4690836075119	8.54529860932928	3500
Vaccine 15-fold	Overall population	117	8.46812502703018	8.43185331112201	8.50806567554919	3500
Vaccine 15-fold	Overall population	118	8.43090902300998	8.39461517674992	8.47083699463813	3500
Vaccine 15-fold	Overall population	119	8.39376254789573	8.35748555932816	8.43380791008912	3500
Vaccine 15-fold	Overall population	120	8.35676556813663	8.32044130632244	8.39680175542579	3500
Vaccine 15-fold	Overall population	121	8.31995363932518	8.28370588979819	8.36005304548226	3500
Vaccine 15-fold	Overall population	122	8.2834169644128	8.24716371556986	8.32351434171388	3500
Vaccine 15-fold	Overall population	123	8.24714583412153	8.21096915309387	8.28723271529532	3500
Vaccine 15-fold	Overall population	124	8.21121990825184	8.1750427214519	8.25128756180204	3500
Vaccine 15-fold	Overall population	125	8.17560167604143	8.13948791622207	8.21568801150914	3500
Vaccine 15-fold	Overall population	126	8.14036720414273	8.10422736306994	8.18047032768635	3500
Vaccine 15-fold	Overall population	127	8.10551968252826	8.06937782002332	8.14563163031	3500
Vaccine 15-fold	Overall population	128	8.07105802485551	8.03496870234591	8.11114720863671	3500
Vaccine 15-fold	Overall population	129	8.03698096371961	8.00093821969918	8.07704317352533	3500
Vaccine 15-fold	Overall population	130	8.00329668556457	7.96726902034034	8.04331637406062	3500
Vaccine 15-fold	Overall population	131	7.96998613261816	7.93395061788674	8.00996347907992	3500
Vaccine 15-fold	Overall population	132	7.93704620489614	7.90100299704891	7.97697989321878	3500
Vaccine 15-fold	Overall population	133	7.9044738261964	7.86842308059438	7.94436425157067	3500
Vaccine 15-fold	Overall population	134	7.87226594392121	7.83620781490148	7.91211349866208	3500
Vaccine 15-fold	Overall population	135	7.84041705749614	7.80435416978295	7.88022460246816	3500
Vaccine 15-fold	Overall population	136	7.80891111165969	7.77285913831084	7.84869455423741	3500
Vaccine 15-fold	Overall population	137	7.77772348312971	7.7417197366427	7.8175203683178	3500
Vaccine 15-fold	Overall population	138	7.74693076359625	7.71093423382191	7.7866990819842	3500
Vaccine 15-fold	Overall population	139	7.71646771162341	7.68049891745197	7.75622775526698	3500
Vaccine 15-fold	Overall population	140	7.68634765547691	7.65044609307917	7.726103470782	3500
Vaccine 15-fold	Overall population	141	7.65657172516496	7.62076572617852	7.69632333356176	3500
Vaccine 15-fold	Overall population	142	7.62712109297641	7.59132584392129	7.66688447088781	3500
Vaccine 15-fold	Overall population	143	7.59800370517632	7.56220341071786	7.63778403212452	3500
Vaccine 15-fold	Overall population	144	7.56922203969648	7.5334581812276	7.60901918855388	3500
Vaccine 15-fold	Overall population	145	7.54077653508338	7.50505771039635	7.58058713321171	3500
Vaccine 15-fold	Overall population	146	7.51268258124361	7.47698841797453	7.55248508072495	3500
Vaccine 15-fold	Overall population	147	7.48491578382293	7.44924638695517	7.52471026715023	3500
Vaccine 15-fold	Overall population	148	7.45747340078827	7.42182863908803	7.49725054705588	3500
Vaccine 15-fold	Overall population	149	7.43035271121223	7.39473245445892	7.47010368163361	3500
Vaccine 15-fold	Overall population	150	7.40356955928286	7.36795513409338	7.44327600546948	3500
Vaccine 15-fold	Overall population	151	7.37711338300534	7.34149399980012	7.41676483784111	3500
Vaccine 15-fold	Overall population	152	7.35095520300557	7.31534639401551	7.39056751867345	3500
Vaccine 15-fold	Overall population	153	7.32509949182584	7.28950967964927	7.36468140838424	3500
Vaccine 15-fold	Overall population	154	7.29955109889906	7.26398123993128	7.33910388773065	3500
Vaccine 15-fold	Overall population	155	7.27432812065559	7.23875769267678	7.3138323576572	3500
Vaccine 15-fold	Overall population	156	7.24943372863107	7.2138276675702	7.2888642391446	3500
Vaccine 15-fold	Overall population	157	7.22480202161614	7.18920550800354	7.26419697305984	3500
Vaccine 15-fold	Overall population	158	7.20045872588019	7.16489048083749	7.23982802000734	3500
Vaccine 15-fold	Overall population	159	7.17642701597418	7.14087077428303	7.21575486018125	3500
Vaccine 15-fold	Overall population	160	7.15268191307754	7.11713890125413	7.19197499321879	3500
Vaccine 15-fold	Overall population	161	7.12922422995966	7.09369638344447	7.16848593805465	3500
Vaccine 15-fold	Overall population	162	7.1060546059512	7.07054192658714	7.14528523277665	3500
Vaccine 15-fold	Overall population	163	7.08318312396476	7.04767309003605	7.12237043448215	3500
Vaccine 15-fold	Overall population	164	7.06059845299703	7.02508745199489	7.09973911913583	3500
Vaccine 15-fold	Overall population	165	7.03825230609843	7.00277821205388	7.07738888142841	3500
Vaccine 15-fold	Overall population	166	7.01623411425006	6.98071259721298	7.05531733463631	3500
Vaccine 15-fold	Overall population	167	6.99445875401423	6.95890385784219	7.03352211048253	3500
Vaccine 15-fold	Overall population	168	6.97296999036022	6.93740046969157	7.01200085899844	3500
Vaccine 15-fold	Overall population	169	6.95173000471235	6.91618533217368	6.99075124838662	3500
Vaccine 15-fold	Overall population	170	6.93078833228904	6.89524017064896	6.96977099281391	3500
Vaccine 15-fold	Overall population	171	6.91013197728858	6.87456185677399	6.94911089008686	3500
Vaccine 15-fold	Overall population	172	6.88974446891392	6.85414812001017	6.92871515488508	3500
Vaccine 15-fold	Overall population	173	6.86960572077267	6.8339970561982	6.90858152969579	3500
Vaccine 15-fold	Overall population	174	6.8497059636444	6.81410606444824	6.88870777448442	3500
Vaccine 15-fold	Overall population	175	6.83006152062046	6.79447764423775	6.86909149982606	3500
Vaccine 15-fold	Overall population	176	6.81067488726343	6.77509444266015	6.84972995985684	3500
Vaccine 15-fold	Overall population	177	6.79154804832598	6.75596951373442	6.8306216803839	3500
Vaccine 15-fold	Overall population	178	6.77266738943604	6.73709636770004	6.81176448993039	3500
Vaccine 15-fold	Overall population	179	6.75403589637899	6.7184763682393	6.79309355571499	3500
Vaccine 15-fold	Overall population	180	6.73565064242026	6.70009530038098	6.77466658577851	3500
Vaccine 15-fold	Full-term (>=35 wGA)	0	12.7131212285345	12.677401776602	12.7520348690981	3350
Vaccine 15-fold	Full-term (>=35 wGA)	1	12.6716135538173	12.6359070984057	12.7105435181101	3350
Vaccine 15-fold	Full-term (>=35 wGA)	2	12.6305460823248	12.5948404462863	12.6694896425029	3350
Vaccine 15-fold	Full-term (>=35 wGA)	3	12.5899249280024	12.5542075553692	12.6288696530978	3350
Vaccine 15-fold	Full-term (>=35 wGA)	4	12.5497337537194	12.5140051002827	12.5886799881596	3350
Vaccine 15-fold	Full-term (>=35 wGA)	5	12.5099620220407	12.4742295458317	12.5489171131914	3350
Vaccine 15-fold	Full-term (>=35 wGA)	6	12.4706136673047	12.4348773838612	12.5095775207315	3350
Vaccine 15-fold	Full-term (>=35 wGA)	7	12.4316852082652	12.3959451330536	12.4706577301514	3350
Vaccine 15-fold	Full-term (>=35 wGA)	8	12.3931731903136	12.3574293387288	12.4321542874562	3350
Vaccine 15-fold	Full-term (>=35 wGA)	9	12.3550741852791	12.3193265726453	12.3940637650852	3350
Vaccine 15-fold	Full-term (>=35 wGA)	10	12.317384791232	12.2816334328032	12.3563827617142	3350
Vaccine 15-fold	Full-term (>=35 wGA)	11	12.2801016322876	12.2443465432475	12.319107902061	3350
Vaccine 15-fold	Full-term (>=35 wGA)	12	12.2432236378149	12.2074627586319	12.2822358366894	3350
Vaccine 15-fold	Full-term (>=35 wGA)	13	12.2067513404334	12.1709786587236	12.2457632418173	3350
Vaccine 15-fold	Full-term (>=35 wGA)	14	12.1706752095486	12.1348908330224	12.2096868191247	3350
Vaccine 15-fold	Full-term (>=35 wGA)	15	12.1349919721575	12.0991960078403	12.1740032955638	3350
Vaccine 15-fold	Full-term (>=35 wGA)	16	12.0996983803403	12.0638909345769	12.1387094231697	3350
Vaccine 15-fold	Full-term (>=35 wGA)	17	12.0647912110728	12.028972389532	12.1038019788739	3350
Vaccine 15-fold	Full-term (>=35 wGA)	18	12.0302672660406	11.9944371737189	12.0692777643177	3350
Vaccine 15-fold	Full-term (>=35 wGA)	19	11.9961233714543	11.9602821126808	12.035133605668	3350
Vaccine 15-fold	Full-term (>=35 wGA)	20	11.9623563778665	11.9265040563065	12.001366353434	3350
Vaccine 15-fold	Full-term (>=35 wGA)	21	11.9289621283264	11.8930998786494	11.967972882285	3350
Vaccine 15-fold	Full-term (>=35 wGA)	22	11.8959340826878	11.8600665697022	11.9349500908705	3350
Vaccine 15-fold	Full-term (>=35 wGA)	23	11.8632736868364	11.8274009779284	11.9022949016406	3350
Vaccine 15-fold	Full-term (>=35 wGA)	24	11.8309778865445	11.7951000282829	11.8700042606682	3350
Vaccine 15-fold	Full-term (>=35 wGA)	25	11.7990436510335	11.7631606896976	11.8380751374728	3350
Vaccine 15-fold	Full-term (>=35 wGA)	26	11.7674734427195	11.731579954379	11.8065045248447	3350
Vaccine 15-fold	Full-term (>=35 wGA)	27	11.7362653133479	11.7003548376351	11.7752894386718	3350
Vaccine 15-fold	Full-term (>=35 wGA)	28	11.7054096710587	11.6694823777013	11.7444269177661	3350
Vaccine 15-fold	Full-term (>=35 wGA)	29	11.6749035779309	11.6389576250796	11.7139140236931	3350
Vaccine 15-fold	Full-term (>=35 wGA)	30	11.6447401628966	11.608779375383	11.6837478406013	3350
Vaccine 15-fold	Full-term (>=35 wGA)	31	11.6091308803201	11.573155955333	11.6481382729847	3350
Vaccine 15-fold	Full-term (>=35 wGA)	32	11.5735215977437	11.537532535283	11.6125287053682	3350
Vaccine 15-fold	Full-term (>=35 wGA)	33	11.5379123151673	11.5019091152331	11.5769191377516	3350
Vaccine 15-fold	Full-term (>=35 wGA)	34	11.5023030325908	11.4662856951831	11.5413095701351	3350
Vaccine 15-fold	Full-term (>=35 wGA)	35	11.4666927018369	11.4306622751332	11.5057000025185	3350
Vaccine 15-fold	Full-term (>=35 wGA)	36	11.4310779918047	11.3950388550832	11.4700904349019	3350
Vaccine 15-fold	Full-term (>=35 wGA)	37	11.3954630440912	11.3594154350332	11.4344808672854	3350
Vaccine 15-fold	Full-term (>=35 wGA)	38	11.359854710461	11.3237920149833	11.3988712996688	3350
Vaccine 15-fold	Full-term (>=35 wGA)	39	11.3242416369677	11.2881685949333	11.3632617320523	3350
Vaccine 15-fold	Full-term (>=35 wGA)	40	11.288627197015	11.2525494790032	11.3276521644357	3350
Vaccine 15-fold	Full-term (>=35 wGA)	41	11.2530112802933	11.2169381059232	11.2920425968191	3350
Vaccine 15-fold	Full-term (>=35 wGA)	42	11.2173953635717	11.181326732843	11.2564330292026	3350
Vaccine 15-fold	Full-term (>=35 wGA)	43	11.1817794468501	11.1457133159009	11.220823461586	3350
Vaccine 15-fold	Full-term (>=35 wGA)	44	11.1461635301283	11.1100922823694	11.1852138939695	3350
Vaccine 15-fold	Full-term (>=35 wGA)	45	11.1105476134067	11.074471248838	11.1496043263529	3350
Vaccine 15-fold	Full-term (>=35 wGA)	46	11.0749316966851	11.0388502153064	11.1139947587364	3350
Vaccine 15-fold	Full-term (>=35 wGA)	47	11.0393157799634	11.003229181775	11.0783851911198	3350
Vaccine 15-fold	Full-term (>=35 wGA)	48	11.0036998632418	10.9676081482434	11.0427756235032	3350
Vaccine 15-fold	Full-term (>=35 wGA)	49	10.9680885345613	10.931987114712	11.0071660558867	3350
Vaccine 15-fold	Full-term (>=35 wGA)	50	10.9324828071167	10.8963660811804	10.9715564882701	3350
Vaccine 15-fold	Full-term (>=35 wGA)	51	10.8968770796723	10.8607450788614	10.9359469206536	3350
Vaccine 15-fold	Full-term (>=35 wGA)	52	10.8612713522277	10.8251242363277	10.900337353037	3350
Vaccine 15-fold	Full-term (>=35 wGA)	53	10.8256656247832	10.7895033937942	10.8647277854204	3350
Vaccine 15-fold	Full-term (>=35 wGA)	54	10.7900598973387	10.7538825512606	10.8291182178039	3350
Vaccine 15-fold	Full-term (>=35 wGA)	55	10.7544541698941	10.718261708727	10.7935086501873	3350
Vaccine 15-fold	Full-term (>=35 wGA)	56	10.7188484424496	10.6826408661934	10.7578990825708	3350
Vaccine 15-fold	Full-term (>=35 wGA)	57	10.6832427150051	10.6470200236598	10.7222895149542	3350
Vaccine 15-fold	Full-term (>=35 wGA)	58	10.6476369875605	10.6113991811263	10.6866799473377	3350
Vaccine 15-fold	Full-term (>=35 wGA)	59	10.612031260116	10.5757783385927	10.6510703797211	3350
Vaccine 15-fold	Full-term (>=35 wGA)	60	10.5764255326714	10.5401574960591	10.6154608121045	3350
Vaccine 15-fold	Full-term (>=35 wGA)	61	10.5408198052268	10.5045366535255	10.579851244488	3350
Vaccine 15-fold	Full-term (>=35 wGA)	62	10.5052140777823	10.4689158109919	10.5442416768714	3350
Vaccine 15-fold	Full-term (>=35 wGA)	63	10.4696083503378	10.4332949684583	10.5086321092549	3350
Vaccine 15-fold	Full-term (>=35 wGA)	64	10.4340026228933	10.3976758927134	10.4730225416383	3350
Vaccine 15-fold	Full-term (>=35 wGA)	65	10.3983968954488	10.3620596738775	10.4374129740217	3350
Vaccine 15-fold	Full-term (>=35 wGA)	66	10.3627911680042	10.3264434550417	10.4018034064052	3350
Vaccine 15-fold	Full-term (>=35 wGA)	67	10.3271816842262	10.290827236206	10.3661938387886	3350
Vaccine 15-fold	Full-term (>=35 wGA)	68	10.2915638442929	10.2552110173701	10.3305842711721	3350
Vaccine 15-fold	Full-term (>=35 wGA)	69	10.2559460043597	10.2195947985344	10.2949747035555	3350
Vaccine 15-fold	Full-term (>=35 wGA)	70	10.2203281644264	10.1839785796985	10.259365135939	3350
Vaccine 15-fold	Full-term (>=35 wGA)	71	10.1847103244931	10.1483623608628	10.2237555683224	3350
Vaccine 15-fold	Full-term (>=35 wGA)	72	10.149095809465	10.1127461420269	10.1881559063915	3350
Vaccine 15-fold	Full-term (>=35 wGA)	73	10.1134770982827	10.0771301462107	10.1525445145557	3350
Vaccine 15-fold	Full-term (>=35 wGA)	74	10.0778602676498	10.0415138835912	10.1169332582612	3350
Vaccine 15-fold	Full-term (>=35 wGA)	75	10.0422530987761	10.0058976242284	10.0813221364113	3350
Vaccine 15-fold	Full-term (>=35 wGA)	76	10.0066402084616	9.97028156830807	10.0457111479174	3350
Vaccine 15-fold	Full-term (>=35 wGA)	77	9.9710237452395	9.93466568323936	10.0101002916992	3350
Vaccine 15-fold	Full-term (>=35 wGA)	78	9.93541694151816	9.89904979817067	9.97448956668456	3350
Vaccine 15-fold	Full-term (>=35 wGA)	79	9.89981414875895	9.86343391310197	9.93887897180953	3350
Vaccine 15-fold	Full-term (>=35 wGA)	80	9.86421607718401	9.8278181337147	9.90326855885683	3350
Vaccine 15-fold	Full-term (>=35 wGA)	81	9.828603500076	9.79220167185703	9.86765817734375	3350
Vaccine 15-fold	Full-term (>=35 wGA)	82	9.79298774567583	9.75658770081532	9.83205688523782	3350
Vaccine 15-fold	Full-term (>=35 wGA)	83	9.75737135044758	9.72096993977954	9.79644500361226	3350
Vaccine 15-fold	Full-term (>=35 wGA)	84	9.72175764203954	9.68535439444213	9.76084253094744	3350
Vaccine 15-fold	Full-term (>=35 wGA)	85	9.68615293279194	9.64973542865028	9.72523839857586	3350
Vaccine 15-fold	Full-term (>=35 wGA)	86	9.65053860824971	9.61411645751348	9.68963402612712	3350
Vaccine 15-fold	Full-term (>=35 wGA)	87	9.61492003883176	9.57850625378768	9.65402630974759	3350
Vaccine 15-fold	Full-term (>=35 wGA)	88	9.57930225778601	9.54289738887957	9.61840318137202	3350
Vaccine 15-fold	Full-term (>=35 wGA)	89	9.54368779742422	9.50729633651724	9.58280717751272	3350
Vaccine 15-fold	Full-term (>=35 wGA)	90	9.50808968753627	9.47168139463054	9.54719683875644	3350
Vaccine 15-fold	Full-term (>=35 wGA)	91	9.47249127802879	9.43610424769656	9.51157997831361	3350
Vaccine 15-fold	Full-term (>=35 wGA)	92	9.43687993915952	9.40052137607415	9.4759692953231	3350
Vaccine 15-fold	Full-term (>=35 wGA)	93	9.40124394447969	9.36490528133932	9.44039616775217	3350
Vaccine 15-fold	Full-term (>=35 wGA)	94	9.36563664994246	9.32929955177608	9.4048103476169	3350
Vaccine 15-fold	Full-term (>=35 wGA)	95	9.33000887051065	9.2937070510445	9.36918302909037	3350
Vaccine 15-fold	Full-term (>=35 wGA)	96	9.29444000124998	9.25806918962296	9.33358831404281	3350
Vaccine 15-fold	Full-term (>=35 wGA)	97	9.25881345622589	9.22244813848379	9.29800374689989	3350
Vaccine 15-fold	Full-term (>=35 wGA)	98	9.22317680801413	9.18685595747912	9.26241045251301	3350
Vaccine 15-fold	Full-term (>=35 wGA)	99	9.18757293761911	9.15120396677169	9.22687732039138	3350
Vaccine 15-fold	Full-term (>=35 wGA)	100	9.15196862033604	9.11556832019842	9.19126718389503	3350
Vaccine 15-fold	Full-term (>=35 wGA)	101	9.1163503647595	9.07989501719341	9.15570167899484	3350
Vaccine 15-fold	Full-term (>=35 wGA)	102	9.08068784375707	9.04429720455375	9.12009696075793	3350
Vaccine 15-fold	Full-term (>=35 wGA)	103	9.04500758304691	9.00863612284082	9.08439394491143	3350
Vaccine 15-fold	Full-term (>=35 wGA)	104	9.00937238679417	8.97295366619527	9.04864510269066	3350
Vaccine 15-fold	Full-term (>=35 wGA)	105	8.97362667857031	8.93715097126442	9.0128944797716	3350
Vaccine 15-fold	Full-term (>=35 wGA)	106	8.93780282087435	8.90135481835033	8.97706351637745	3350
Vaccine 15-fold	Full-term (>=35 wGA)	107	8.90204722903941	8.86547118611083	8.94128587980928	3350
Vaccine 15-fold	Full-term (>=35 wGA)	108	8.86604397375404	8.8293964058626	8.90527470850616	3350
Vaccine 15-fold	Full-term (>=35 wGA)	109	8.82992246714436	8.79322498899867	8.86921148655044	3350
Vaccine 15-fold	Full-term (>=35 wGA)	110	8.79365412004561	8.75696744549025	8.83283274869757	3350
Vaccine 15-fold	Full-term (>=35 wGA)	111	8.75721616896037	8.72052196115277	8.79655548503086	3350
Vaccine 15-fold	Full-term (>=35 wGA)	112	8.72083419439979	8.6839215109187	8.75983073938184	3350
Vaccine 15-fold	Full-term (>=35 wGA)	113	8.68412411410034	8.64721748673815	8.72314044824621	3350
Vaccine 15-fold	Full-term (>=35 wGA)	114	8.64731258933181	8.61034877892837	8.68625637269514	3350
Vaccine 15-fold	Full-term (>=35 wGA)	115	8.61032648863081	8.57346611908592	8.64942915639715	3350
Vaccine 15-fold	Full-term (>=35 wGA)	116	8.57326016857239	8.53639927447064	8.61229641111504	3350
Vaccine 15-fold	Full-term (>=35 wGA)	117	8.53607947459458	8.49929671037737	8.57525907844104	3350
Vaccine 15-fold	Full-term (>=35 wGA)	118	8.49877955963882	8.46214160532359	8.5381530592704	3350
Vaccine 15-fold	Full-term (>=35 wGA)	119	8.46160830156451	8.42492926223551	8.50104256259276	3350
Vaccine 15-fold	Full-term (>=35 wGA)	120	8.42462642263222	8.38809958271694	8.46402464077224	3350
Vaccine 15-fold	Full-term (>=35 wGA)	121	8.38776347412391	8.351299161653	8.42721417657155	3350
Vaccine 15-fold	Full-term (>=35 wGA)	122	8.3512176237775	8.31479646400899	8.39066357703373	3350
Vaccine 15-fold	Full-term (>=35 wGA)	123	8.31492646920352	8.27850544697833	8.3543945218361	3350
Vaccine 15-fold	Full-term (>=35 wGA)	124	8.27897040853507	8.24261591723452	8.3184214902698	3350
Vaccine 15-fold	Full-term (>=35 wGA)	125	8.24336813401606	8.2070615220043	8.28282969975137	3350
Vaccine 15-fold	Full-term (>=35 wGA)	126	8.20810489580955	8.17185320149431	8.2475792005118	3350
Vaccine 15-fold	Full-term (>=35 wGA)	127	8.17320170858063	8.13701909545654	8.21270228511255	3350
Vaccine 15-fold	Full-term (>=35 wGA)	128	8.13867125360294	8.10253281760892	8.178213119282	3350
Vaccine 15-fold	Full-term (>=35 wGA)	129	8.10452263601591	8.068408163567	8.14406123114955	3350
Vaccine 15-fold	Full-term (>=35 wGA)	130	8.07075267954143	8.03467891799736	8.11027775109448	3350
Vaccine 15-fold	Full-term (>=35 wGA)	131	8.03739105323459	8.00132941965654	8.07686817823053	3350
Vaccine 15-fold	Full-term (>=35 wGA)	132	8.00439983986656	7.96835023825081	8.04382941026773	3350
Vaccine 15-fold	Full-term (>=35 wGA)	133	7.97177596416451	7.93572169468653	8.01115836872377	3350
Vaccine 15-fold	Full-term (>=35 wGA)	134	7.93954510620683	7.90345548348543	7.97885199874612	3350
Vaccine 15-fold	Full-term (>=35 wGA)	135	7.90768819916357	7.87155056434222	7.94690726893537	3350
Vaccine 15-fold	Full-term (>=35 wGA)	136	7.87618919067982	7.83996579782874	7.91532117117003	3350
Vaccine 15-fold	Full-term (>=35 wGA)	137	7.84501586665832	7.80871930668161	7.88409072043252	3350
Vaccine 15-fold	Full-term (>=35 wGA)	138	7.81416471925892	7.77786035027268	7.85321295463648	3350
Vaccine 15-fold	Full-term (>=35 wGA)	139	7.78369086892461	7.74736310242744	7.82268493445537	3350
Vaccine 15-fold	Full-term (>=35 wGA)	140	7.75350046036136	7.71721240824752	7.79250374315233	3350
Vaccine 15-fold	Full-term (>=35 wGA)	141	7.72365402884257	7.68740553363596	7.76266648641129	3350
Vaccine 15-fold	Full-term (>=35 wGA)	142	7.69415968288759	7.65794109990487	7.73317029216933	3350
Vaccine 15-fold	Full-term (>=35 wGA)	143	7.66505324432073	7.62881459457409	7.7040123104503	3350
Vaccine 15-fold	Full-term (>=35 wGA)	144	7.63629305108484	7.60002319174743	7.67518971319968	3350
Vaccine 15-fold	Full-term (>=35 wGA)	145	7.6078715170795	7.57156408727044	7.64669969412057	3350
Vaccine 15-fold	Full-term (>=35 wGA)	146	7.57974086667635	7.54343449856789	7.61853946851104	3350
Vaccine 15-fold	Full-term (>=35 wGA)	147	7.55198028303689	7.51563166448232	7.59070627310258	3350
Vaccine 15-fold	Full-term (>=35 wGA)	148	7.52453922812635	7.4881528451138	7.56319736589977	3350
Vaccine 15-fold	Full-term (>=35 wGA)	149	7.49735760719924	7.46101047399741	7.53601002602114	3350
Vaccine 15-fold	Full-term (>=35 wGA)	150	7.47049480061431	7.43419358208785	7.50914155354122	3350
Vaccine 15-fold	Full-term (>=35 wGA)	151	7.44394315632372	7.40769245005258	7.48258926933377	3350
Vaccine 15-fold	Full-term (>=35 wGA)	152	7.41773490344868	7.38150442283668	7.45635051491609	3350
Vaccine 15-fold	Full-term (>=35 wGA)	153	7.39182310240908	7.35562686584805	7.4304226522946	3350
Vaccine 15-fold	Full-term (>=35 wGA)	154	7.36619237444848	7.3300571648042	7.40480306381145	3350
Vaccine 15-fold	Full-term (>=35 wGA)	155	7.34088290158735	7.30479272558028	7.37948915199243	3350
Vaccine 15-fold	Full-term (>=35 wGA)	156	7.31589231611794	7.27983097405819	7.35447833939573	3350
Vaccine 15-fold	Full-term (>=35 wGA)	157	7.29117727743958	7.25517033370819	7.32976806846214	3350
Vaccine 15-fold	Full-term (>=35 wGA)	158	7.26678753623731	7.23080769180255	7.30535580136613	3350
Vaccine 15-fold	Full-term (>=35 wGA)	159	7.24271948231915	7.20674012233681	7.28125727968245	3350
Vaccine 15-fold	Full-term (>=35 wGA)	160	7.21896599825055	7.18295351681939	7.25747860660833	3350
Vaccine 15-fold	Full-term (>=35 wGA)	161	7.19545649255183	7.15945422757961	7.23398982961594	3350
Vaccine 15-fold	Full-term (>=35 wGA)	162	7.1722024830144	7.13628177219339	7.21078831944288	3350
Vaccine 15-fold	Full-term (>=35 wGA)	163	7.14927572493012	7.11336854768714	7.18787202198813	3350
Vaccine 15-fold	Full-term (>=35 wGA)	164	7.12662512545867	7.09073811948707	7.16523851767716	3350
Vaccine 15-fold	Full-term (>=35 wGA)	165	7.10426561460475	7.06838808693861	7.14288540563665	3350
Vaccine 15-fold	Full-term (>=35 wGA)	166	7.08219339359303	7.04631606794523	7.1208103035543	3350
Vaccine 15-fold	Full-term (>=35 wGA)	167	7.06037685263825	7.02451969882931	7.09901084753983	3350
Vaccine 15-fold	Full-term (>=35 wGA)	168	7.0388229533602	7.00299663419422	7.07748469198689	3350
Vaccine 15-fold	Full-term (>=35 wGA)	169	7.01754518859962	6.98174454678727	7.05622950943615	3350
Vaccine 15-fold	Full-term (>=35 wGA)	170	6.99658361872797	6.96076112736378	7.03524299043917	3350
Vaccine 15-fold	Full-term (>=35 wGA)	171	6.97588824751859	6.94004408455214	7.01452284342356	3350
Vaccine 15-fold	Full-term (>=35 wGA)	172	6.95545680270394	6.91959114471979	6.99410302762306	3350
Vaccine 15-fold	Full-term (>=35 wGA)	173	6.93528702961239	6.89940005184032	6.97395457796409	3350
Vaccine 15-fold	Full-term (>=35 wGA)	174	6.91537082308554	6.87946856736145	6.95406537792425	3350
Vaccine 15-fold	Full-term (>=35 wGA)	175	6.89565497932388	6.85979447007404	6.93443320899437	3350
Vaccine 15-fold	Full-term (>=35 wGA)	176	6.87620035051568	6.84037555598207	6.91505586985849	3350
Vaccine 15-fold	Full-term (>=35 wGA)	177	6.85701760094325	6.82120963817353	6.89593117626495	3350
Vaccine 15-fold	Full-term (>=35 wGA)	178	6.83810301633329	6.80229454669236	6.87705696089841	3350
Vaccine 15-fold	Full-term (>=35 wGA)	179	6.81941288459412	6.78362812841123	6.85843107325284	3350
Vaccine 15-fold	Full-term (>=35 wGA)	180	6.80099244732741	6.76520824690538	6.84005137950545	3350
Vaccine 15-fold	Preterm (<35 wGA)	0	11.4962862705724	11.3183927455663	11.6935234529582	150
Vaccine 15-fold	Preterm (<35 wGA)	1	11.4511523778873	11.2733364796364	11.6484790754837	150
Vaccine 15-fold	Preterm (<35 wGA)	2	11.4065702667654	11.2287621382351	11.6039145815019	150
Vaccine 15-fold	Preterm (<35 wGA)	3	11.3624831869361	11.1846658208741	11.5598260881661	150
Vaccine 15-fold	Preterm (<35 wGA)	4	11.3189124098437	11.1410436565983	11.5163877548319	150
Vaccine 15-fold	Preterm (<35 wGA)	5	11.2757731448165	11.0978918037663	11.4734190501921	150
Vaccine 15-fold	Preterm (<35 wGA)	6	11.2329842567033	11.0551551840392	11.4309140001589	150
Vaccine 15-fold	Preterm (<35 wGA)	7	11.1907427349391	11.0128703935511	11.3888688425521	150
Vaccine 15-fold	Preterm (<35 wGA)	8	11.1490809367253	10.9710443902563	11.3472798437048	150
Vaccine 15-fold	Preterm (<35 wGA)	9	11.1077363479719	10.9296730088604	11.3061432982515	150
Vaccine 15-fold	Preterm (<35 wGA)	10	11.0667692418175	10.8887525575553	11.2654555289172	150
Vaccine 15-fold	Preterm (<35 wGA)	11	11.0262505456298	10.848279372513	11.2252128863093	150
Vaccine 15-fold	Preterm (<35 wGA)	12	10.9861347278338	10.808249817678	11.1854117487108	150
Vaccine 15-fold	Preterm (<35 wGA)	13	10.9463948648678	10.7686602845612	11.1460485218742	150
Vaccine 15-fold	Preterm (<35 wGA)	14	10.9071475258971	10.7295071920348	11.1071170447653	150
Vaccine 15-fold	Preterm (<35 wGA)	15	10.8683348391907	10.6907869861296	11.0686132431125	150
Vaccine 15-fold	Preterm (<35 wGA)	16	10.8299532641246	10.6524961398325	11.0305367894374	150
Vaccine 15-fold	Preterm (<35 wGA)	17	10.7920912924691	10.6146311528873	10.9927154768677	150
Vaccine 15-fold	Preterm (<35 wGA)	18	10.754705324706	10.5771885515952	10.9552145763054	150
Vaccine 15-fold	Preterm (<35 wGA)	19	10.7177381223493	10.5401648886177	10.91813324885	150
Vaccine 15-fold	Preterm (<35 wGA)	20	10.6810837825108	10.5035567427811	10.8814668892467	150
Vaccine 15-fold	Preterm (<35 wGA)	21	10.6448246944121	10.4673607188816	10.845207755985	150
Vaccine 15-fold	Preterm (<35 wGA)	22	10.6091192209668	10.4315734474927	10.8093580706058	150
Vaccine 15-fold	Preterm (<35 wGA)	23	10.5737754193065	10.396191584774	10.7739144843494	150
Vaccine 15-fold	Preterm (<35 wGA)	24	10.5388479421201	10.36121181228	10.7388736738859	150
Vaccine 15-fold	Preterm (<35 wGA)	25	10.5043376970316	10.3266308367728	10.7042323411264	150
Vaccine 15-fold	Preterm (<35 wGA)	26	10.4702227334181	10.2924453900337	10.6699872130354	150
Vaccine 15-fold	Preterm (<35 wGA)	27	10.436420955718	10.258652228678	10.6362030771961	150
Vaccine 15-fold	Preterm (<35 wGA)	28	10.402977843649	10.2252481339697	10.6029312385302	150
Vaccine 15-fold	Preterm (<35 wGA)	29	10.3699219126757	10.1922299116393	10.5700444413288	150
Vaccine 15-fold	Preterm (<35 wGA)	30	10.3372499822176	10.1595943917008	10.5375395202249	150
Vaccine 15-fold	Preterm (<35 wGA)	31	10.2985564570193	10.1209576075927	10.4990459672255	150
Vaccine 15-fold	Preterm (<35 wGA)	32	10.2598629318208	10.0823208234846	10.4605293330387	150
Vaccine 15-fold	Preterm (<35 wGA)	33	10.2212188830925	10.0436840393765	10.4218354860074	150
Vaccine 15-fold	Preterm (<35 wGA)	34	10.1826171304282	10.0050472552684	10.3831416389763	150
Vaccine 15-fold	Preterm (<35 wGA)	35	10.1440567496932	9.96641047116027	10.3444477919452	150
Vaccine 15-fold	Preterm (<35 wGA)	36	10.1054400119666	9.92777368705217	10.3057525489433	150
Vaccine 15-fold	Preterm (<35 wGA)	37	10.0668508643999	9.88913690294405	10.2670528103361	150
Vaccine 15-fold	Preterm (<35 wGA)	38	10.0283141852581	9.85047811393714	10.2283530717288	150
Vaccine 15-fold	Preterm (<35 wGA)	39	9.98976312044177	9.81175025670754	10.1896533331215	150
Vaccine 15-fold	Preterm (<35 wGA)	40	9.9512120556255	9.77302239947794	10.1509535945143	150
Vaccine 15-fold	Preterm (<35 wGA)	41	9.91266099080921	9.73429454224834	10.1122538559071	150
Vaccine 15-fold	Preterm (<35 wGA)	42	9.87410992599295	9.69568607418913	10.0735541172998	150
Vaccine 15-fold	Preterm (<35 wGA)	43	9.83555886117666	9.65710115821019	10.0348543786925	150
Vaccine 15-fold	Preterm (<35 wGA)	44	9.79700779636039	9.61851624223125	9.99615464008528	150
Vaccine 15-fold	Preterm (<35 wGA)	45	9.75845673154411	9.57993132625231	9.95745490147802	150
Vaccine 15-fold	Preterm (<35 wGA)	46	9.71990566672784	9.54135134463792	9.91875516287076	150
Vaccine 15-fold	Preterm (<35 wGA)	47	9.68135460191156	9.5027586407754	9.8800554242635	150
Vaccine 15-fold	Preterm (<35 wGA)	48	9.64277676249586	9.46412468948289	9.84135568565625	150
Vaccine 15-fold	Preterm (<35 wGA)	49	9.60412814458956	9.42549073819036	9.80266934970671	150
Vaccine 15-fold	Preterm (<35 wGA)	50	9.56557840931826	9.38696035009297	9.7640774525179	150
Vaccine 15-fold	Preterm (<35 wGA)	51	9.52702867404695	9.34845275231402	9.72548555532907	150
Vaccine 15-fold	Preterm (<35 wGA)	52	9.48847893877565	9.30987017154332	9.68689365814025	150
Vaccine 15-fold	Preterm (<35 wGA)	53	9.44992920350434	9.27128759077263	9.64823864774419	150
Vaccine 15-fold	Preterm (<35 wGA)	54	9.41137946823303	9.23270501000194	9.6095149968305	150
Vaccine 15-fold	Preterm (<35 wGA)	55	9.37282973296172	9.19412242923125	9.57077795054565	150
Vaccine 15-fold	Preterm (<35 wGA)	56	9.33427999769042	9.15553984846055	9.53196661015581	150
Vaccine 15-fold	Preterm (<35 wGA)	57	9.29568520168312	9.11695726768985	9.49315526976598	150
Vaccine 15-fold	Preterm (<35 wGA)	58	9.25702359529421	9.07837468691916	9.45435829958368	150
Vaccine 15-fold	Preterm (<35 wGA)	59	9.21839169956269	9.03979210614846	9.41565856097642	150
Vaccine 15-fold	Preterm (<35 wGA)	60	9.17983858642642	9.00120952537776	9.37695882236916	150
Vaccine 15-fold	Preterm (<35 wGA)	61	9.14128547329015	8.96262694460707	9.33825908376191	150
Vaccine 15-fold	Preterm (<35 wGA)	62	9.10273236015387	8.92404436383638	9.29955934515466	150
Vaccine 15-fold	Preterm (<35 wGA)	63	9.0641792470176	8.88546178306569	9.2608596065474	150
Vaccine 15-fold	Preterm (<35 wGA)	64	9.02562613388132	8.84687920229499	9.22215986794014	150
Vaccine 15-fold	Preterm (<35 wGA)	65	8.987072135104	8.80829662152429	9.18346012933288	150
Vaccine 15-fold	Preterm (<35 wGA)	66	8.94843426796383	8.7697140407536	9.14476039072562	150
Vaccine 15-fold	Preterm (<35 wGA)	67	8.90979640082367	8.73111306469492	9.10610405319163	150
Vaccine 15-fold	Preterm (<35 wGA)	68	8.87121706456549	8.69247979183968	9.06738743123897	150
Vaccine 15-fold	Preterm (<35 wGA)	69	8.83270139987256	8.65384651898442	9.02867811968539	150
Vaccine 15-fold	Preterm (<35 wGA)	70	8.79418573517964	8.61521324612917	8.98998570427333	150
Vaccine 15-fold	Preterm (<35 wGA)	71	8.75564422409033	8.57657997327393	8.95129328886128	150
Vaccine 15-fold	Preterm (<35 wGA)	72	8.71694091876561	8.53794670041867	8.91260087344923	150
Vaccine 15-fold	Preterm (<35 wGA)	73	8.67822711067125	8.49931342756343	8.87390845803716	150
Vaccine 15-fold	Preterm (<35 wGA)	74	8.6395133025769	8.46068015470817	8.83521604262511	150
Vaccine 15-fold	Preterm (<35 wGA)	75	8.60082884039554	8.42204688185292	8.79652362721305	150
Vaccine 15-fold	Preterm (<35 wGA)	76	8.56221849234889	8.38341360899768	8.75783121180099	150
Vaccine 15-fold	Preterm (<35 wGA)	77	8.52360316332837	8.34478033614242	8.7191363501698	150
Vaccine 15-fold	Preterm (<35 wGA)	78	8.48502530192117	8.30614706328717	8.68043495669063	150
Vaccine 15-fold	Preterm (<35 wGA)	79	8.44658884617763	8.26751379043192	8.64173356321146	150
Vaccine 15-fold	Preterm (<35 wGA)	80	8.40796521695713	8.22888051757667	8.60303216973229	150
Vaccine 15-fold	Preterm (<35 wGA)	81	8.36933838339469	8.19024724472142	8.56433077625313	150
Vaccine 15-fold	Preterm (<35 wGA)	82	8.33070086033744	8.15161397186617	8.52575696481693	150
Vaccine 15-fold	Preterm (<35 wGA)	83	8.29204249732389	8.1130242129495	8.4870225622178	150
Vaccine 15-fold	Preterm (<35 wGA)	84	8.25352673829872	8.07439355205265	8.44828487774709	150
Vaccine 15-fold	Preterm (<35 wGA)	85	8.21503272731899	8.03566512251273	8.40955066015109	150
Vaccine 15-fold	Preterm (<35 wGA)	86	8.17641889769282	7.99702029598987	8.37110375856226	150
Vaccine 15-fold	Preterm (<35 wGA)	87	8.1378172582085	7.95826408905255	8.33267409132246	150
Vaccine 15-fold	Preterm (<35 wGA)	88	8.09921549418697	7.91959741770184	8.29409420275126	150
Vaccine 15-fold	Preterm (<35 wGA)	89	8.06045372461043	7.88081396534847	8.25590115947982	150
Vaccine 15-fold	Preterm (<35 wGA)	90	8.02203177623548	7.84174770847758	8.21745051521443	150
Vaccine 15-fold	Preterm (<35 wGA)	91	7.98331432319404	7.80314575759351	8.1789570451377	150
Vaccine 15-fold	Preterm (<35 wGA)	92	7.9447154235754	7.76402454177644	8.14041517694969	150
Vaccine 15-fold	Preterm (<35 wGA)	93	7.9060685618408	7.72563288789211	8.10250488924556	150
Vaccine 15-fold	Preterm (<35 wGA)	94	7.86749154305292	7.68711937884636	8.06342377637636	150
Vaccine 15-fold	Preterm (<35 wGA)	95	7.82897318176361	7.64863458315013	8.02472672170911	150
Vaccine 15-fold	Preterm (<35 wGA)	96	7.78993743769793	7.60981789071409	7.98619907685531	150
Vaccine 15-fold	Preterm (<35 wGA)	97	7.75143639453871	7.57075954327975	7.94845014222182	150
Vaccine 15-fold	Preterm (<35 wGA)	98	7.71237510473967	7.53241479125667	7.90919916755908	150
Vaccine 15-fold	Preterm (<35 wGA)	99	7.67290893860731	7.49319352582798	7.8702437813521	150
Vaccine 15-fold	Preterm (<35 wGA)	100	7.63358143704149	7.45381399783391	7.83063984228822	150
Vaccine 15-fold	Preterm (<35 wGA)	101	7.59455134817192	7.41449469745729	7.79064741566333	150
Vaccine 15-fold	Preterm (<35 wGA)	102	7.55459832525927	7.37540668932009	7.75139716080486	150
Vaccine 15-fold	Preterm (<35 wGA)	103	7.51560042888507	7.33569185109537	7.71178451561218	150
Vaccine 15-fold	Preterm (<35 wGA)	104	7.47554179260885	7.29583476133872	7.67294382013795	150
Vaccine 15-fold	Preterm (<35 wGA)	105	7.43536300003401	7.25538001847615	7.63318638410842	150
Vaccine 15-fold	Preterm (<35 wGA)	106	7.39535518538861	7.21475064146987	7.59292673660683	150
Vaccine 15-fold	Preterm (<35 wGA)	107	7.35508398038991	7.17476724913592	7.5523965328645	150
Vaccine 15-fold	Preterm (<35 wGA)	108	7.31538192747722	7.13482956466919	7.51217732322423	150
Vaccine 15-fold	Preterm (<35 wGA)	109	7.27564513022884	7.09456016012956	7.47168312627845	150
Vaccine 15-fold	Preterm (<35 wGA)	110	7.23560488765473	7.05456434557374	7.43181096512501	150
Vaccine 15-fold	Preterm (<35 wGA)	111	7.19546218820354	7.01419215808797	7.39202443052613	150
Vaccine 15-fold	Preterm (<35 wGA)	112	7.15553049055458	6.97419025297386	7.3525520005983	150
Vaccine 15-fold	Preterm (<35 wGA)	113	7.11605806629957	6.93444453404587	7.31277968614343	150
Vaccine 15-fold	Preterm (<35 wGA)	114	7.07669531897317	6.89480456247474	7.27321572075588	150
Vaccine 15-fold	Preterm (<35 wGA)	115	7.03769609931112	6.85577325351405	7.23443731464005	150
Vaccine 15-fold	Preterm (<35 wGA)	116	6.99884625484101	6.81703411632059	7.19564467846533	150
Vaccine 15-fold	Preterm (<35 wGA)	117	6.96051114682639	6.77854617102804	7.15741643118802	150
Vaccine 15-fold	Preterm (<35 wGA)	118	6.92242593640253	6.74047592531153	7.11942294579621	150
Vaccine 15-fold	Preterm (<35 wGA)	119	6.88490381039306	6.70287163501533	7.08172727720952	150
Vaccine 15-fold	Preterm (<35 wGA)	120	6.84784362808598	6.66559527765981	7.04463550856784	150
Vaccine 15-fold	Preterm (<35 wGA)	121	6.81145268602194	6.62873689860111	7.00773036152122	150
Vaccine 15-fold	Preterm (<35 wGA)	122	6.77538292951434	6.59229308342884	6.97123973490514	150
Vaccine 15-fold	Preterm (<35 wGA)	123	6.73954404656188	6.55659078991662	6.93516537439574	150
Vaccine 15-fold	Preterm (<35 wGA)	124	6.70387439617484	6.52139664165411	6.89949260959353	150
Vaccine 15-fold	Preterm (<35 wGA)	125	6.6685388956915	6.48660459212534	6.86422435229088	150
Vaccine 15-fold	Preterm (<35 wGA)	126	6.63356483026079	6.45207275523937	6.82935728945928	150
Vaccine 15-fold	Preterm (<35 wGA)	127	6.59925243922024	6.41769141978456	6.79488813324319	150
Vaccine 15-fold	Preterm (<35 wGA)	128	6.56533407346357	6.38370397916859	6.7608136207731	150
Vaccine 15-fold	Preterm (<35 wGA)	129	6.53183618037968	6.35010720229081	6.72713051397974	150
Vaccine 15-fold	Preterm (<35 wGA)	130	6.4987163783321	6.31689788260901	6.69383031610341	150
Vaccine 15-fold	Preterm (<35 wGA)	131	6.4659802337321	6.28407476918096	6.66081066020719	150
Vaccine 15-fold	Preterm (<35 wGA)	132	6.43362459264936	6.25164378756862	6.62840584533772	150
Vaccine 15-fold	Preterm (<35 wGA)	133	6.40164632514096	6.21959070980459	6.59626627995441	150
Vaccine 15-fold	Preterm (<35 wGA)	134	6.37004232507303	6.18791242632209	6.56450223390484	150
Vaccine 15-fold	Preterm (<35 wGA)	135	6.33878629751758	6.15672738532014	6.53311061457661	150
Vaccine 15-fold	Preterm (<35 wGA)	136	6.30793981512318	6.12622630195174	6.50208835289184	150
Vaccine 15-fold	Preterm (<35 wGA)	137	6.27742136771288	6.09608860413287	6.4714324031321	150
Vaccine 15-fold	Preterm (<35 wGA)	138	6.24715069478409	6.06571774351975	6.44113974276482	150
Vaccine 15-fold	Preterm (<35 wGA)	139	6.21722411021259	6.03567883040921	6.41120737227081	150
Vaccine 15-fold	Preterm (<35 wGA)	140	6.18755174933288	6.00599856936914	6.38163231497317	150
Vaccine 15-fold	Preterm (<35 wGA)	141	6.15843703690592	5.97667399715791	6.35241161686733	150
Vaccine 15-fold	Preterm (<35 wGA)	142	6.12975206595755	5.94770217309981	6.32354234645254	150
Vaccine 15-fold	Preterm (<35 wGA)	143	6.10129541187167	5.9190801789172	6.2950215945644	150
Vaccine 15-fold	Preterm (<35 wGA)	144	6.07316495685096	5.89096701186475	6.2668464742088	150
Vaccine 15-fold	Preterm (<35 wGA)	145	6.04541559787869	5.86320291659393	6.23901412039691	150
Vaccine 15-fold	Preterm (<35 wGA)	146	6.01792238027559	5.8359598066195	6.21151682937678	150
Vaccine 15-fold	Preterm (<35 wGA)	147	5.99089479622273	5.809174567251	6.18435356890201	150
Vaccine 15-fold	Preterm (<35 wGA)	148	5.96413698879936	5.78272146137421	6.1575246934796	150
Vaccine 15-fold	Preterm (<35 wGA)	149	5.93770653138723	5.75637878782791	6.13102742380257	150
Vaccine 15-fold	Preterm (<35 wGA)	150	5.91157672538981	5.73011176811897	6.10485900176842	150
Vaccine 15-fold	Preterm (<35 wGA)	151	5.88580166581198	5.70417258053324	6.0790166903213	150
Vaccine 15-fold	Preterm (<35 wGA)	152	5.86030434591622	5.67874869217521	6.05349777329544	150
Vaccine 15-fold	Preterm (<35 wGA)	153	5.83512768425834	5.6537556346425	6.02829955525963	150
Vaccine 15-fold	Preterm (<35 wGA)	154	5.81026900682718	5.62908043970656	6.00341936136293	150
Vaccine 15-fold	Preterm (<35 wGA)	155	5.78572566002928	5.6047241813356	5.97885453718146	150
Vaccine 15-fold	Preterm (<35 wGA)	156	5.76149831486653	5.58068088158368	5.95460244856642	150
Vaccine 15-fold	Preterm (<35 wGA)	157	5.73764798522659	5.55694748705936	5.93070568421669	150
Vaccine 15-fold	Preterm (<35 wGA)	158	5.7140060128234	5.53352140506407	5.90716851340328	150
Vaccine 15-fold	Preterm (<35 wGA)	159	5.69067481054399	5.51040006270896	5.88393599056906	150
Vaccine 15-fold	Preterm (<35 wGA)	160	5.66771608185332	5.48758090676742	5.86100556449267	150
Vaccine 15-fold	Preterm (<35 wGA)	161	5.64515496532111	5.46506140352869	5.83837470345263	150
Vaccine 15-fold	Preterm (<35 wGA)	162	5.62296615400398	5.44283903865261	5.81604089508214	150
Vaccine 15-fold	Preterm (<35 wGA)	163	5.60114757310266	5.42091131702539	5.794001646225	150
Vaccine 15-fold	Preterm (<35 wGA)	164	5.57968609515017	5.39927576261646	5.77225448279262	150
Vaccine 15-fold	Preterm (<35 wGA)	165	5.5582890711676	5.37792991833635	5.75079694962194	150
Vaccine 15-fold	Preterm (<35 wGA)	166	5.53706292299455	5.35687134589568	5.72962661033456	150
Vaccine 15-fold	Preterm (<35 wGA)	167	5.51618367183873	5.33609762566514	5.70874104719687	150
Vaccine 15-fold	Preterm (<35 wGA)	168	5.49566542720198	5.31560635653652	5.68813786098111	150
Vaccine 15-fold	Preterm (<35 wGA)	169	5.47542643546945	5.29539515578475	5.66781467082763	150
Vaccine 15-fold	Preterm (<35 wGA)	170	5.45546433938834	5.27546165893103	5.647769114108	150
Vaccine 15-fold	Preterm (<35 wGA)	171	5.43582360679302	5.25580351960686	5.62799884628926	150
Vaccine 15-fold	Preterm (<35 wGA)	172	5.41645238742719	5.23641840941914	5.60850154079907	150
Vaccine 15-fold	Preterm (<35 wGA)	173	5.39731290639262	5.21730401781627	5.58927488889195	150
Vaccine 15-fold	Preterm (<35 wGA)	174	5.37844053090394	5.19845805195523	5.57031659951642	150
Vaccine 15-fold	Preterm (<35 wGA)	175	5.3598538132476	5.17987823656962	5.5516243991832	150
Vaccine 15-fold	Preterm (<35 wGA)	176	5.3415340066882	5.16156231383871	5.53319603183433	150
Vaccine 15-fold	Preterm (<35 wGA)	177	5.32347469057596	5.14350804325741	5.51503491767513	150
Vaccine 15-fold	Preterm (<35 wGA)	178	5.30566534509478	5.12571320150724	5.49713574624845	150
Vaccine 15-fold	Preterm (<35 wGA)	179	5.28812869118093	5.1081755823283	5.47949367575317	150
Vaccine 15-fold	Preterm (<35 wGA)	180	5.27083763099366	5.09089299639202	5.4621065190587	150
Vaccine 30-fold	Overall population	0	13.6607714622194	13.6258232827037	13.7010085682206	3500
Vaccine 30-fold	Overall population	1	13.6191208283756	13.5841553007491	13.6593678845711	3500
Vaccine 30-fold	Overall population	2	13.5779095797553	13.5429270138013	13.6181664494934	3500
Vaccine 30-fold	Overall population	3	13.5371341139272	13.5021348171032	13.5774006615305	3500
Vaccine 30-fold	Overall population	4	13.4967908559915	13.4617751334453	13.5370669467505	3500
Vaccine 30-fold	Overall population	5	13.4568762583749	13.4218444129609	13.4971617585419	3500
Vaccine 30-fold	Overall population	6	13.4173868006267	13.3823398270637	13.4576815774084	3500
Vaccine 30-fold	Overall population	7	13.3783189892161	13.3432573683741	13.4186229107679	3500
Vaccine 30-fold	Overall population	8	13.3396795160518	13.3045933763485	13.379982292751	3500
Vaccine 30-fold	Overall population	9	13.3014501583057	13.2663444085238	13.3417562840018	3500
Vaccine 30-fold	Overall population	10	13.2636201589665	13.2285070487738	13.3039413704816	3500
Vaccine 30-fold	Overall population	11	13.2262154879829	13.1910779071132	13.2665341172122	3500
Vaccine 30-fold	Overall population	12	13.1892155862335	13.1540536195018	13.2295313135392	3500
Vaccine 30-fold	Overall population	13	13.1526168242854	13.117430847651	13.1929296241895	3500
Vaccine 30-fold	Overall population	14	13.1164093131034	13.0812062788323	13.1567257394293	3500
Vaccine 30-fold	Overall population	15	13.0805881044594	13.0453766256853	13.1209163748723	3500
Vaccine 30-fold	Overall population	16	13.0451632364612	13.0099386260293	13.0854982712913	3500
Vaccine 30-fold	Overall population	17	13.0101259279286	12.9748973168917	13.0504681944298	3500
Vaccine 30-fold	Overall population	18	12.9754788167195	12.9402593562528	13.0158229348159	3500
Vaccine 30-fold	Overall population	19	12.9412155893841	12.9060030367045	12.9815593075769	3500
Vaccine 30-fold	Overall population	20	12.9073241501417	12.8721251975683	12.9476770627627	3500
Vaccine 30-fold	Overall population	21	12.8738017904702	12.8386227024013	12.9141773361889	3500
Vaccine 30-fold	Overall population	22	12.8406511099891	12.8054924388152	12.8810497540943	3500
Vaccine 30-fold	Overall population	23	12.8078697465346	12.7727313182959	12.8482912286766	3500
Vaccine 30-fold	Overall population	24	12.775458033961	12.7403362760261	12.8158986958244	3500
Vaccine 30-fold	Overall population	25	12.7434113511222	12.7082816601321	12.7838691149405	3500
Vaccine 30-fold	Overall population	26	12.7117345486513	12.6765866147568	12.7521994687657	3500
Vaccine 30-fold	Overall population	27	12.680417517679	12.6452488994935	12.7208867632054	3500
Vaccine 30-fold	Overall population	28	12.6494545162564	12.6142655404471	12.6899280271555	3500
Vaccine 30-fold	Overall population	29	12.6188425956627	12.5836335865605	12.6593203123311	3500
Vaccine 30-fold	Overall population	30	12.5885788298291	12.5533501094438	12.6290606930957	3500
Vaccine 30-fold	Overall population	31	12.5528492970659	12.5175958672599	12.5933362263137	3500
Vaccine 30-fold	Overall population	32	12.5171183866977	12.481841625076	12.5576117595318	3500
Vaccine 30-fold	Overall population	33	12.4813676595364	12.4460873828921	12.5218872927498	3500
Vaccine 30-fold	Overall population	34	12.4456147951491	12.4103331407082	12.4861628259678	3500
Vaccine 30-fold	Overall population	35	12.4098619307618	12.3745788985244	12.4504383591858	3500
Vaccine 30-fold	Overall population	36	12.3741090663746	12.3388246563405	12.4147138924039	3500
Vaccine 30-fold	Overall population	37	12.3383562019873	12.3030704141566	12.378989425622	3500
Vaccine 30-fold	Overall population	38	12.3026033376001	12.2673161719727	12.3432649588399	3500
Vaccine 30-fold	Overall population	39	12.2668504732128	12.2315619297888	12.307540492058	3500
Vaccine 30-fold	Overall population	40	12.2310976088256	12.195807687605	12.271816025276	3500
Vaccine 30-fold	Overall population	41	12.1953447444383	12.1600534454211	12.2360915584941	3500
Vaccine 30-fold	Overall population	42	12.1595985190436	12.1242992032372	12.2003670917121	3500
Vaccine 30-fold	Overall population	43	12.1238558089411	12.0885449610533	12.1646426249301	3500
Vaccine 30-fold	Overall population	44	12.0881130988386	12.0527907188695	12.1289181581482	3500
Vaccine 30-fold	Overall population	45	12.0523703887362	12.0170366301463	12.0931936913662	3500
Vaccine 30-fold	Overall population	46	12.0166385564372	11.9812827190588	12.0574692245842	3500
Vaccine 30-fold	Overall population	47	11.9809100414417	11.9455288079713	12.0217380671956	3500
Vaccine 30-fold	Overall population	48	11.9451815264462	11.9097748968838	11.9860025346872	3500
Vaccine 30-fold	Overall population	49	11.9094530114508	11.8740209857962	11.9502670021788	3500
Vaccine 30-fold	Overall population	50	11.8737244964552	11.8382670747087	11.9145314696705	3500
Vaccine 30-fold	Overall population	51	11.8379821045413	11.8025131636212	11.8787959371621	3500
Vaccine 30-fold	Overall population	52	11.8022393537106	11.7667592525337	11.8430604046537	3500
Vaccine 30-fold	Overall population	53	11.76649660288	11.7310053414461	11.8073248721453	3500
Vaccine 30-fold	Overall population	54	11.7307538520493	11.6952514303586	11.7715893396369	3500
Vaccine 30-fold	Overall population	55	11.6950111012186	11.6594975192711	11.7358538071285	3500
Vaccine 30-fold	Overall population	56	11.6592639475026	11.6237436081836	11.7001182746201	3500
Vaccine 30-fold	Overall population	57	11.6235185896694	11.5879896970961	11.6643827421118	3500
Vaccine 30-fold	Overall population	58	11.5877732318363	11.5522357860086	11.6286472096034	3500
Vaccine 30-fold	Overall population	59	11.5520278740032	11.5164818749211	11.592911677095	3500
Vaccine 30-fold	Overall population	60	11.5162663406103	11.4807279638336	11.5571761445866	3500
Vaccine 30-fold	Overall population	61	11.4805031221256	11.4449740527461	11.5214406120783	3500
Vaccine 30-fold	Overall population	62	11.4447399036408	11.4092201416586	11.4857050795698	3500
Vaccine 30-fold	Overall population	63	11.4089766851561	11.3734662305711	11.4499695470614	3500
Vaccine 30-fold	Overall population	64	11.373215569787	11.3377123194836	11.4142340145531	3500
Vaccine 30-fold	Overall population	65	11.3374597616747	11.3019658948738	11.3784984820447	3500
Vaccine 30-fold	Overall population	66	11.3017039535625	11.2662229032115	11.3427629495363	3500
Vaccine 30-fold	Overall population	67	11.2659481454501	11.230468697601	11.3070272654163	3500
Vaccine 30-fold	Overall population	68	11.230192337338	11.1947017681358	11.271291492785	3500
Vaccine 30-fold	Overall population	69	11.1944392796762	11.1589412489292	11.2355557201537	3500
Vaccine 30-fold	Overall population	70	11.1587000665032	11.1231867240519	11.1998199475224	3500
Vaccine 30-fold	Overall population	71	11.1229608533301	11.0874321991745	11.1640841748912	3500
Vaccine 30-fold	Overall population	72	11.0872216401571	11.0516776742972	11.1283484022598	3500
Vaccine 30-fold	Overall population	73	11.051482426984	11.0159231494199	11.0926126296285	3500
Vaccine 30-fold	Overall population	74	11.0157385498341	10.9801686245426	11.0568768569972	3500
Vaccine 30-fold	Overall population	75	10.9799864616861	10.9444140996652	11.0211410843659	3500
Vaccine 30-fold	Overall population	76	10.9442404722188	10.9086595747879	10.9854053117346	3500
Vaccine 30-fold	Overall population	77	10.9085073627461	10.8729050499106	10.9496695391033	3500
Vaccine 30-fold	Overall population	78	10.8727742532734	10.8371505250333	10.9139337664721	3500
Vaccine 30-fold	Overall population	79	10.8370455516819	10.8013960001559	10.8781979938408	3500
Vaccine 30-fold	Overall population	80	10.8013257105478	10.7656414752786	10.8424622212095	3500
Vaccine 30-fold	Overall population	81	10.7656058694135	10.7298869504013	10.8067264485781	3500
Vaccine 30-fold	Overall population	82	10.7298860282794	10.694132425524	10.7709906759468	3500
Vaccine 30-fold	Overall population	83	10.694163975659	10.6583779006466	10.7352549033155	3500
Vaccine 30-fold	Overall population	84	10.6584251104409	10.6226233757693	10.6995191306843	3500
Vaccine 30-fold	Overall population	85	10.6226862452229	10.586868850892	10.663783358053	3500
Vaccine 30-fold	Overall population	86	10.5869473800049	10.5511143260147	10.6280475854217	3500
Vaccine 30-fold	Overall population	87	10.5512085147869	10.5153598011372	10.5923118127904	3500
Vaccine 30-fold	Overall population	88	10.5154636232431	10.4796052762599	10.5565760401591	3500
Vaccine 30-fold	Overall population	89	10.4797237956859	10.4438507513826	10.5208402675278	3500
Vaccine 30-fold	Overall population	90	10.4439839681287	10.4080962265053	10.4851044948965	3500
Vaccine 30-fold	Overall population	91	10.4082441405716	10.3723417016279	10.4493687222652	3500
Vaccine 30-fold	Overall population	92	10.3725043130143	10.3365871767506	10.4136562054274	3500
Vaccine 30-fold	Overall population	93	10.3367644854571	10.3008328518591	10.3779466069034	3500
Vaccine 30-fold	Overall population	94	10.3010246578999	10.2650786096752	10.3422370083794	3500
Vaccine 30-fold	Overall population	95	10.2652848303427	10.2293243674913	10.3065272434314	3500
Vaccine 30-fold	Overall population	96	10.2295450027855	10.1935701253075	10.2708174238256	3500
Vaccine 30-fold	Overall population	97	10.1938051752283	10.1578158831236	10.2351076042197	3500
Vaccine 30-fold	Overall population	98	10.1580624463761	10.1220616409397	10.1993976317425	3500
Vaccine 30-fold	Overall population	99	10.1223162043825	10.0863073987558	10.1636873957777	3500
Vaccine 30-fold	Overall population	100	10.0865662217838	10.0505531565719	10.1279509931808	3500
Vaccine 30-fold	Overall population	101	10.0508219938223	10.0147989143881	10.0921924284035	3500
Vaccine 30-fold	Overall population	102	10.0150778348589	9.97904467220415	10.0564335666326	3500
Vaccine 30-fold	Overall population	103	9.97932625329431	9.94329043002026	10.0206747048618	3500
Vaccine 30-fold	Overall population	104	9.94356834091094	9.9075452953759	9.98491584309088	3500
Vaccine 30-fold	Overall population	105	9.90782381187341	9.87178928809076	9.94915698132001	3500
Vaccine 30-fold	Overall population	106	9.87207928283587	9.83604333745548	9.91340605048671	3500
Vaccine 30-fold	Overall population	107	9.83634176341744	9.80028396978495	9.87764796880064	3500
Vaccine 30-fold	Overall population	108	9.80060268732139	9.76452767600963	9.84188578423412	3500
Vaccine 30-fold	Overall population	109	9.76488108421115	9.72876722889433	9.80612360812789	3500
Vaccine 30-fold	Overall population	110	9.72914312300844	9.69301770983974	9.77039104097636	3500
Vaccine 30-fold	Overall population	111	9.69339785794644	9.65726580804891	9.73465567078514	3500
Vaccine 30-fold	Overall population	112	9.65765730614224	9.62149700769529	9.69893117724446	3500
Vaccine 30-fold	Overall population	113	9.62193126324047	9.58574786547586	9.66318918073031	3500
Vaccine 30-fold	Overall population	114	9.58618994173787	9.5499860360767	9.6274610833854	3500
Vaccine 30-fold	Overall population	115	9.5504567290825	9.51422441035497	9.59172444262479	3500
Vaccine 30-fold	Overall population	116	9.5147309427517	9.47847096952963	9.55600936170013	3500
Vaccine 30-fold	Overall population	117	9.47900529880362	9.4427019654583	9.52029213114091	3500
Vaccine 30-fold	Overall population	118	9.44327603132486	9.40699539373783	9.48452739598004	3500
Vaccine 30-fold	Overall population	119	9.40755534921456	9.37123493559885	9.4488086656457	3500
Vaccine 30-fold	Overall population	120	9.37184801789417	9.33546717156151	9.41307712648347	3500
Vaccine 30-fold	Overall population	121	9.33612463728905	9.29969641872252	9.37732472218476	3500
Vaccine 30-fold	Overall population	122	9.30037488082778	9.26392404508269	9.34154302160879	3500
Vaccine 30-fold	Overall population	123	9.26464266785733	9.22817545833818	9.30583626674341	3500
Vaccine 30-fold	Overall population	124	9.22888813910313	9.19252240768329	9.27006785145838	3500
Vaccine 30-fold	Overall population	125	9.19312376366545	9.15669722813243	9.23427747070171	3500
Vaccine 30-fold	Overall population	126	9.15742153756495	9.12093357712511	9.19854395169781	3500
Vaccine 30-fold	Overall population	127	9.12168194362885	9.08516661944427	9.16277898436941	3500
Vaccine 30-fold	Overall population	128	9.08587260930725	9.04935160259487	9.12700137987599	3500
Vaccine 30-fold	Overall population	129	9.05011029256674	9.01356523285377	9.09124216720477	3500
Vaccine 30-fold	Overall population	130	9.01433054391608	8.9776713540197	9.05537798147952	3500
Vaccine 30-fold	Overall population	131	8.97843563509622	8.94179063611129	9.01942434117398	3500
Vaccine 30-fold	Overall population	132	8.94251560302093	8.90586976309235	8.98353616662313	3500
Vaccine 30-fold	Overall population	133	8.90658096148784	8.86997929416314	8.9475442317005	3500
Vaccine 30-fold	Overall population	134	8.87059215075832	8.83393921629049	8.91152522903939	3500
Vaccine 30-fold	Overall population	135	8.83453629823198	8.79779230001246	8.87549311530011	3500
Vaccine 30-fold	Overall population	136	8.79848424263925	8.76168232162984	8.83949949524023	3500
Vaccine 30-fold	Overall population	137	8.7622529018616	8.72556423023244	8.80325235148747	3500
Vaccine 30-fold	Overall population	138	8.72590523197888	8.68920064861219	8.76697362660272	3500
Vaccine 30-fold	Overall population	139	8.68948757240174	8.65265981667486	8.73058198333346	3500
Vaccine 30-fold	Overall population	140	8.65289525841392	8.61596850366269	8.69402102550381	3500
Vaccine 30-fold	Overall population	141	8.61615149179647	8.57926766741463	8.65728349960227	3500
Vaccine 30-fold	Overall population	142	8.57918548185708	8.54235671094668	8.62041347463826	3500
Vaccine 30-fold	Overall population	143	8.54214874604351	8.5052396795719	8.58353551392518	3500
Vaccine 30-fold	Overall population	144	8.50509571883198	8.46815805162925	8.54633838896129	3500
Vaccine 30-fold	Overall population	145	8.46799902555401	8.43114039978032	8.50917517851935	3500
Vaccine 30-fold	Overall population	146	8.43085884321171	8.39402125713846	8.47221305388821	3500
Vaccine 30-fold	Overall population	147	8.39369633558578	8.3570250860211	8.43522701701211	3500
Vaccine 30-fold	Overall population	148	8.3567664657472	8.32008695024622	8.39825243295926	3500
Vaccine 30-fold	Overall population	149	8.32000725253367	8.28339094312951	8.36153989423607	3500
Vaccine 30-fold	Overall population	150	8.28349004380969	8.24688771441465	8.32498756840336	3500
Vaccine 30-fold	Overall population	151	8.24723689882303	8.21068027636463	8.28876172398945	3500
Vaccine 30-fold	Overall population	152	8.21130652117855	8.17488529447379	8.25289079452344	3500
Vaccine 30-fold	Overall population	153	8.17572757483181	8.13933805319995	8.21727011871854	3500
Vaccine 30-fold	Overall population	154	8.14055536599259	8.10414863754307	8.18203146071137	3500
Vaccine 30-fold	Overall population	155	8.10569089099064	8.06932680727457	8.14715864137334	3500
Vaccine 30-fold	Overall population	156	8.07120775752712	8.03488824809669	8.11265826984209	3500
Vaccine 30-fold	Overall population	157	8.03712188221295	8.00082978696752	8.07853775134373	3500
Vaccine 30-fold	Overall population	158	8.0034082280236	7.96710772250315	8.04479360826151	3500
Vaccine 30-fold	Overall population	159	7.97006404639099	7.93375001022336	8.01142363302634	3500
Vaccine 30-fold	Overall population	160	7.93706898471559	7.90077433861041	7.97842472231162	3500
Vaccine 30-fold	Overall population	161	7.90447965948029	7.8681598007575	7.94579379659787	3500
Vaccine 30-fold	Overall population	162	7.87226457572704	7.83589460567334	7.91352779999485	3500
Vaccine 30-fold	Overall population	163	7.84041102675372	7.80399443868175	7.88162370006507	3500
Vaccine 30-fold	Overall population	164	7.80891600616487	7.77245986942213	7.85007848764848	3500
Vaccine 30-fold	Overall population	165	7.77777653064767	7.74128124479915	7.81888917668863	3500
Vaccine 30-fold	Overall population	166	7.74697935593129	7.71045560150316	7.78805280405993	3500
Vaccine 30-fold	Overall population	167	7.71652552768142	7.67997999898394	7.75756642939634	3500
Vaccine 30-fold	Overall population	168	7.68640711095913	7.64985151928054	7.72742713492123	3500
Vaccine 30-fold	Overall population	169	7.65663667118553	7.62006726685249	7.69763175992816	3500
Vaccine 30-fold	Overall population	170	7.62721179299955	7.59062436841219	7.66817727704878	3500
Vaccine 30-fold	Overall population	171	7.59813044191159	7.56152026193101	7.63906125952946	3500
Vaccine 30-fold	Overall population	172	7.56937218226407	7.53275354662222	7.61028087823752	3500
Vaccine 30-fold	Overall population	173	7.54094138143505	7.50438481636888	7.58183332579824	3500
Vaccine 30-fold	Overall population	174	7.51285961983006	7.47634665786104	7.55371581643205	3500
Vaccine 30-fold	Overall population	175	7.48511759935366	7.44863515396287	7.52592558579314	3500
Vaccine 30-fold	Overall population	176	7.4576619977426	7.42124756653484	7.49845989080907	3500
Vaccine 30-fold	Overall population	177	7.43052179575742	7.39418117851393	7.47131600952175	3500
Vaccine 30-fold	Overall population	178	7.4036930314984	7.36743329375599	7.44449124092944	3500
Vaccine 30-fold	Overall population	179	7.37720788612405	7.34100123687933	7.41798290483007	3500
Vaccine 30-fold	Overall population	180	7.3510025164827	7.31488235310928	7.39178834166556	3500
Vaccine 30-fold	Full-term (>=35 wGA)	0	13.7132783642588	13.6771253914508	13.7513359186765	3350
Vaccine 30-fold	Full-term (>=35 wGA)	1	13.671772337409	13.6356263202709	13.709849105483	3350
Vaccine 30-fold	Full-term (>=35 wGA)	2	13.6307072190721	13.5945648101921	13.6687997241103	3350
Vaccine 30-fold	Full-term (>=35 wGA)	3	13.590076090661	13.5539372714662	13.6281841856629	3350
Vaccine 30-fold	Full-term (>=35 wGA)	4	13.5498753897857	13.5137401417914	13.5879989286866	3350
Vaccine 30-fold	Full-term (>=35 wGA)	5	13.5101015812984	13.4739698861085	13.5482404189641	3350
Vaccine 30-fold	Full-term (>=35 wGA)	6	13.4707511570907	13.4346229963966	13.5089051493114	3350
Vaccine 30-fold	Full-term (>=35 wGA)	7	13.4318206358915	13.3956959914723	13.4699894965748	3350
Vaccine 30-fold	Full-term (>=35 wGA)	8	13.3933059902336	13.3571854167886	13.4314900652135	3350
Vaccine 30-fold	Full-term (>=35 wGA)	9	13.3552106937153	13.3190878442364	13.3934035140913	3350
Vaccine 30-fold	Full-term (>=35 wGA)	10	13.3175249612804	13.2813998719473	13.3557264421462	3350
Vaccine 30-fold	Full-term (>=35 wGA)	11	13.28024541736	13.2441181240973	13.3184554743554	3350
Vaccine 30-fold	Full-term (>=35 wGA)	12	13.2433687122338	13.2072392507129	13.2815872615416	3350
Vaccine 30-fold	Full-term (>=35 wGA)	13	13.2068915218367	13.1707599274774	13.245118480179	3350
Vaccine 30-fold	Full-term (>=35 wGA)	14	13.1708105475679	13.1346768555402	13.2090458322028	3350
Vaccine 30-fold	Full-term (>=35 wGA)	15	13.1351225161002	13.0989867613258	13.1733660448184	3350
Vaccine 30-fold	Full-term (>=35 wGA)	16	13.0998241791913	13.0636863963455	13.1380758703128	3350
Vaccine 30-fold	Full-term (>=35 wGA)	17	13.064912313497	13.0287725370098	13.1031720858679	3350
Vaccine 30-fold	Full-term (>=35 wGA)	18	13.0303837203847	12.9942419844428	13.0686514933732	3350
Vaccine 30-fold	Full-term (>=35 wGA)	19	12.9962361131895	12.9600915642974	13.0345109192428	3350
Vaccine 30-fold	Full-term (>=35 wGA)	20	12.9624779880872	12.9263181265718	13.0007472142312	3350
Vaccine 30-fold	Full-term (>=35 wGA)	21	12.9290935546458	12.8929185454279	12.9673572532515	3350
Vaccine 30-fold	Full-term (>=35 wGA)	22	12.8960797120847	12.859889719011	12.9343379351955	3350
Vaccine 30-fold	Full-term (>=35 wGA)	23	12.8634333834201	12.8272285692701	12.901686182754	3350
Vaccine 30-fold	Full-term (>=35 wGA)	24	12.8311515152875	12.7949320417804	12.8693989422392	3350
Vaccine 30-fold	Full-term (>=35 wGA)	25	12.7992310777658	12.7629971055667	12.8374731834082	3350
Vaccine 30-fold	Full-term (>=35 wGA)	26	12.7676665950846	12.7314207529279	12.8059058992873	3350
Vaccine 30-fold	Full-term (>=35 wGA)	27	12.7364501495885	12.7001999992633	12.774694105999	3350
Vaccine 30-fold	Full-term (>=35 wGA)	28	12.7055862900772	12.6693318828999	12.7438348425887	3350
Vaccine 30-fold	Full-term (>=35 wGA)	29	12.6750720779748	12.6388134649212	12.7133251708533	3350
Vaccine 30-fold	Full-term (>=35 wGA)	30	12.6449045972896	12.6086418289965	12.6831621751716	3350
Vaccine 30-fold	Full-term (>=35 wGA)	31	12.609289674627	12.573025710248	12.6475563339617	3350
Vaccine 30-fold	Full-term (>=35 wGA)	32	12.5736747367326	12.5374095914995	12.6119504927518	3350
Vaccine 30-fold	Full-term (>=35 wGA)	33	12.5380597988383	12.5017934727511	12.5763446515419	3350
Vaccine 30-fold	Full-term (>=35 wGA)	34	12.5024448609439	12.4661773540026	12.540738810332	3350
Vaccine 30-fold	Full-term (>=35 wGA)	35	12.4668299230496	12.4305612352541	12.5051329691221	3350
Vaccine 30-fold	Full-term (>=35 wGA)	36	12.4312149851552	12.3949451165057	12.4695271279122	3350
Vaccine 30-fold	Full-term (>=35 wGA)	37	12.3956000472608	12.3593289977571	12.4339212867022	3350
Vaccine 30-fold	Full-term (>=35 wGA)	38	12.3599891998972	12.3237128790087	12.3983154454924	3350
Vaccine 30-fold	Full-term (>=35 wGA)	39	12.3243806273817	12.2880967602602	12.3627096042825	3350
Vaccine 30-fold	Full-term (>=35 wGA)	40	12.2887711468682	12.2524806415117	12.3271037630726	3350
Vaccine 30-fold	Full-term (>=35 wGA)	41	12.2531600038223	12.2168645227633	12.2914979218627	3350
Vaccine 30-fold	Full-term (>=35 wGA)	42	12.2175478163345	12.1812484040148	12.2558920806528	3350
Vaccine 30-fold	Full-term (>=35 wGA)	43	12.1819356288467	12.1456322852663	12.2202862394429	3350
Vaccine 30-fold	Full-term (>=35 wGA)	44	12.1463192538664	12.1100161665178	12.184680398233	3350
Vaccine 30-fold	Full-term (>=35 wGA)	45	12.1107020440673	12.0744000477693	12.1490745570231	3350
Vaccine 30-fold	Full-term (>=35 wGA)	46	12.0750848342683	12.0387839290208	12.1134687158131	3350
Vaccine 30-fold	Full-term (>=35 wGA)	47	12.0394676244693	12.0031600443749	12.0778628746033	3350
Vaccine 30-fold	Full-term (>=35 wGA)	48	12.0038504146703	11.9675320028368	12.0422570333933	3350
Vaccine 30-fold	Full-term (>=35 wGA)	49	11.9682332048713	11.9319040639852	12.0066511921835	3350
Vaccine 30-fold	Full-term (>=35 wGA)	50	11.9326159950721	11.8962761251336	11.9710453509736	3350
Vaccine 30-fold	Full-term (>=35 wGA)	51	11.8969987852732	11.8606481862821	11.9354395097637	3350
Vaccine 30-fold	Full-term (>=35 wGA)	52	11.8613815754741	11.8250202474305	11.8998336685538	3350
Vaccine 30-fold	Full-term (>=35 wGA)	53	11.8257643656751	11.789392308579	11.8642278273439	3350
Vaccine 30-fold	Full-term (>=35 wGA)	54	11.790147155876	11.7537643697274	11.828621986134	3350
Vaccine 30-fold	Full-term (>=35 wGA)	55	11.754529946077	11.7181364308759	11.793016144924	3350
Vaccine 30-fold	Full-term (>=35 wGA)	56	11.718912736278	11.6825084920242	11.7574103037142	3350
Vaccine 30-fold	Full-term (>=35 wGA)	57	11.683300885454	11.6468898015255	11.7218044625042	3350
Vaccine 30-fold	Full-term (>=35 wGA)	58	11.6476924576351	11.6112799810267	11.6861986212944	3350
Vaccine 30-fold	Full-term (>=35 wGA)	59	11.6120840298163	11.5756701605281	11.6505927800844	3350
Vaccine 30-fold	Full-term (>=35 wGA)	60	11.5764756019973	11.5400603400293	11.6149869388746	3350
Vaccine 30-fold	Full-term (>=35 wGA)	61	11.5408671741784	11.5044505195306	11.5793810976647	3350
Vaccine 30-fold	Full-term (>=35 wGA)	62	11.5052587463595	11.4688406990318	11.5437752564548	3350
Vaccine 30-fold	Full-term (>=35 wGA)	63	11.4696503185406	11.4332310385832	11.5081694152449	3350
Vaccine 30-fold	Full-term (>=35 wGA)	64	11.4340418907218	11.3976215044578	11.4725635740349	3350
Vaccine 30-fold	Full-term (>=35 wGA)	65	11.3984334629029	11.3620119703324	11.4369577328251	3350
Vaccine 30-fold	Full-term (>=35 wGA)	66	11.362825035084	11.3264024362071	11.4013518916151	3350
Vaccine 30-fold	Full-term (>=35 wGA)	67	11.3272166072651	11.2907929020816	11.3657460504053	3350
Vaccine 30-fold	Full-term (>=35 wGA)	68	11.2916081794462	11.2551833679562	11.3301402091953	3350
Vaccine 30-fold	Full-term (>=35 wGA)	69	11.2559997516273	11.2195738338308	11.2945343679855	3350
Vaccine 30-fold	Full-term (>=35 wGA)	70	11.2203931715458	11.1839642997055	11.2589285267756	3350
Vaccine 30-fold	Full-term (>=35 wGA)	71	11.1847882333226	11.14835476558	11.2233226855657	3350
Vaccine 30-fold	Full-term (>=35 wGA)	72	11.1491832950994	11.1127452314546	11.1877168443558	3350
Vaccine 30-fold	Full-term (>=35 wGA)	73	11.1135783568762	11.0771356973293	11.1521110031458	3350
Vaccine 30-fold	Full-term (>=35 wGA)	74	11.0779734186531	11.0415261632039	11.116505161936	3350
Vaccine 30-fold	Full-term (>=35 wGA)	75	11.0423684804299	11.005916485315	11.080899320726	3350
Vaccine 30-fold	Full-term (>=35 wGA)	76	11.0067585810667	10.9703003665665	11.0452934795162	3350
Vaccine 30-fold	Full-term (>=35 wGA)	77	10.9711423826862	10.934684247818	11.0096876383062	3350
Vaccine 30-fold	Full-term (>=35 wGA)	78	10.9355261843057	10.8990681290696	10.9740816829019	3350
Vaccine 30-fold	Full-term (>=35 wGA)	79	10.8999087598234	10.863452010321	10.9384755860788	3350
Vaccine 30-fold	Full-term (>=35 wGA)	80	10.8642908369799	10.8278358915726	10.9028694892557	3350
Vaccine 30-fold	Full-term (>=35 wGA)	81	10.8286729141365	10.7922197728241	10.8672633924326	3350
Vaccine 30-fold	Full-term (>=35 wGA)	82	10.7930510063175	10.7566036540756	10.8316572956095	3350
Vaccine 30-fold	Full-term (>=35 wGA)	83	10.7574244087268	10.7209875353272	10.7960393039666	3350
Vaccine 30-fold	Full-term (>=35 wGA)	84	10.7218096153061	10.6853714165787	10.7604198853388	3350
Vaccine 30-fold	Full-term (>=35 wGA)	85	10.6861970682693	10.6497552978302	10.724800466711	3350
Vaccine 30-fold	Full-term (>=35 wGA)	86	10.6505859218836	10.6141391790817	10.6891810480833	3350
Vaccine 30-fold	Full-term (>=35 wGA)	87	10.6149811532789	10.5785230603333	10.6535616294555	3350
Vaccine 30-fold	Full-term (>=35 wGA)	88	10.5793630718345	10.5429069415847	10.6179422108278	3350
Vaccine 30-fold	Full-term (>=35 wGA)	89	10.5437372948959	10.5072908228363	10.5823227922	3350
Vaccine 30-fold	Full-term (>=35 wGA)	90	10.5081130643659	10.4716747040879	10.5467033735723	3350
Vaccine 30-fold	Full-term (>=35 wGA)	91	10.4724998882081	10.4360585853393	10.5110839549445	3350
Vaccine 30-fold	Full-term (>=35 wGA)	92	10.4368867120503	10.4004424665909	10.4754645363167	3350
Vaccine 30-fold	Full-term (>=35 wGA)	93	10.4012735358925	10.3648263478423	10.4398451176891	3350
Vaccine 30-fold	Full-term (>=35 wGA)	94	10.3656603597348	10.3292102290939	10.4042256990613	3350
Vaccine 30-fold	Full-term (>=35 wGA)	95	10.330047183577	10.2935941103454	10.3686062201446	3350
Vaccine 30-fold	Full-term (>=35 wGA)	96	10.2944340074192	10.2579779915969	10.3329867065562	3350
Vaccine 30-fold	Full-term (>=35 wGA)	97	10.2588157421796	10.2223618728485	10.2973671929678	3350
Vaccine 30-fold	Full-term (>=35 wGA)	98	10.2231943776504	10.1867457541	10.2617476793794	3350
Vaccine 30-fold	Full-term (>=35 wGA)	99	10.1875769321591	10.1511296353515	10.2261281657909	3350
Vaccine 30-fold	Full-term (>=35 wGA)	100	10.1519662437818	10.1155136534386	10.1905086522026	3350
Vaccine 30-fold	Full-term (>=35 wGA)	101	10.1163558053572	10.0798974911018	10.1548891386142	3350
Vaccine 30-fold	Full-term (>=35 wGA)	102	10.0807441724298	10.0442813320071	10.1192696250258	3350
Vaccine 30-fold	Full-term (>=35 wGA)	103	10.0451279095508	10.0086651761281	10.0836501114374	3350
Vaccine 30-fold	Full-term (>=35 wGA)	104	10.0095069271755	9.97304902343817	10.0480308545809	3350
Vaccine 30-fold	Full-term (>=35 wGA)	105	9.97388594480005	9.93743289805726	10.0124115100566	3350
Vaccine 30-fold	Full-term (>=35 wGA)	106	9.9382667305838	9.90181670807887	9.97679191238364	3350
Vaccine 30-fold	Full-term (>=35 wGA)	107	9.90264480270958	9.86620052445379	9.94117232117997	3350
Vaccine 30-fold	Full-term (>=35 wGA)	108	9.86702294507221	9.83058434712978	9.90555273639248	3350
Vaccine 30-fold	Full-term (>=35 wGA)	109	9.83140539312083	9.79496871647369	9.86993315796846	3350
Vaccine 30-fold	Full-term (>=35 wGA)	110	9.79578273664407	9.75935617091998	9.83431358585558	3350
Vaccine 30-fold	Full-term (>=35 wGA)	111	9.76016532377132	9.72374113286921	9.79870293267584	3350
Vaccine 30-fold	Full-term (>=35 wGA)	112	9.72454923273964	9.68812006120669	9.76309501463242	3350
Vaccine 30-fold	Full-term (>=35 wGA)	113	9.68892715194911	9.65250114721212	9.72748685804762	3350
Vaccine 30-fold	Full-term (>=35 wGA)	114	9.65331586446549	9.61687747093266	9.6918774330894	3350
Vaccine 30-fold	Full-term (>=35 wGA)	115	9.61769502877682	9.58126368880004	9.65624316266679	3350
Vaccine 30-fold	Full-term (>=35 wGA)	116	9.5820895432157	9.54566160535895	9.62062016758496	3350
Vaccine 30-fold	Full-term (>=35 wGA)	117	9.546465685794	9.51004039505675	9.5850248369164	3350
Vaccine 30-fold	Full-term (>=35 wGA)	118	9.51085550876457	9.47444799485809	9.54942631328754	3350
Vaccine 30-fold	Full-term (>=35 wGA)	119	9.47523827793493	9.4388109072872	9.51378522583321	3350
Vaccine 30-fold	Full-term (>=35 wGA)	120	9.43961295212389	9.40321787172396	9.4781472731946	3350
Vaccine 30-fold	Full-term (>=35 wGA)	121	9.40399903515392	9.3675961685604	9.44253150643899	3350
Vaccine 30-fold	Full-term (>=35 wGA)	122	9.36840391615286	9.33199528021	9.40695563756781	3350
Vaccine 30-fold	Full-term (>=35 wGA)	123	9.33279616284981	9.29638117338527	9.37131356132849	3350
Vaccine 30-fold	Full-term (>=35 wGA)	124	9.29716210370585	9.26079912572809	9.33572161384786	3350
Vaccine 30-fold	Full-term (>=35 wGA)	125	9.26155718369715	9.22519990226291	9.30016174280475	3350
Vaccine 30-fold	Full-term (>=35 wGA)	126	9.22595725307646	9.18957944288763	9.26452892368699	3350
Vaccine 30-fold	Full-term (>=35 wGA)	127	9.19031256397266	9.15397815358406	9.22893489408033	3350
Vaccine 30-fold	Full-term (>=35 wGA)	128	9.15462250210645	9.11835707047018	9.19330004085936	3350
Vaccine 30-fold	Full-term (>=35 wGA)	129	9.11905067819786	9.08273669609533	9.15767488481431	3350
Vaccine 30-fold	Full-term (>=35 wGA)	130	9.08338529016317	9.04703648135641	9.12206175816543	3350
Vaccine 30-fold	Full-term (>=35 wGA)	131	9.04771882031531	9.01150252937446	9.08632256040423	3350
Vaccine 30-fold	Full-term (>=35 wGA)	132	9.01198689776259	8.97594357813835	9.05063104270606	3350
Vaccine 30-fold	Full-term (>=35 wGA)	133	8.9763049015691	8.94024949822864	9.0149545451261	3350
Vaccine 30-fold	Full-term (>=35 wGA)	134	8.94055497293487	8.90431860855187	8.97920726065369	3350
Vaccine 30-fold	Full-term (>=35 wGA)	135	8.90462969726586	8.86848041236949	8.94328476752712	3350
Vaccine 30-fold	Full-term (>=35 wGA)	136	8.8686385579277	8.83249578689013	8.90738794627601	3350
Vaccine 30-fold	Full-term (>=35 wGA)	137	8.832657443226	8.796280871023	8.87135460175501	3350
Vaccine 30-fold	Full-term (>=35 wGA)	138	8.79644300470709	8.76008580133309	8.83519835576876	3350
Vaccine 30-fold	Full-term (>=35 wGA)	139	8.76011736483148	8.72381571496357	8.79885715031837	3350
Vaccine 30-fold	Full-term (>=35 wGA)	140	8.72373797097637	8.68737555595511	8.76251219904871	3350
Vaccine 30-fold	Full-term (>=35 wGA)	141	8.68712665076712	8.65058357009498	8.72602684373782	3350
Vaccine 30-fold	Full-term (>=35 wGA)	142	8.6502816628373	8.61380207197668	8.68907037343988	3350
Vaccine 30-fold	Full-term (>=35 wGA)	143	8.6132602530564	8.57685286662055	8.65205809183194	3350
Vaccine 30-fold	Full-term (>=35 wGA)	144	8.57625193838119	8.5398134353708	8.6148748465911	3350
Vaccine 30-fold	Full-term (>=35 wGA)	145	8.53903245492826	8.50265446276877	8.57763444502234	3350
Vaccine 30-fold	Full-term (>=35 wGA)	146	8.50185197152658	8.46558102300734	8.54042479108094	3350
Vaccine 30-fold	Full-term (>=35 wGA)	147	8.46479536895865	8.42849119124525	8.50342302065177	3350
Vaccine 30-fold	Full-term (>=35 wGA)	148	8.42783077998896	8.39159247057069	8.46640791740053	3350
Vaccine 30-fold	Full-term (>=35 wGA)	149	8.39102028490517	8.35478874845671	8.42950437245267	3350
Vaccine 30-fold	Full-term (>=35 wGA)	150	8.3544224441998	8.3181887170132	8.39297780882522	3350
Vaccine 30-fold	Full-term (>=35 wGA)	151	8.31812201287443	8.28191164959228	8.35656525668771	3350
Vaccine 30-fold	Full-term (>=35 wGA)	152	8.28217810706992	8.24596027192268	8.3204896888262	3350
Vaccine 30-fold	Full-term (>=35 wGA)	153	8.24660917916477	8.21031571891046	8.28474078638795	3350
Vaccine 30-fold	Full-term (>=35 wGA)	154	8.21132760711417	8.17505966510665	8.24938159750043	3350
Vaccine 30-fold	Full-term (>=35 wGA)	155	8.17641774290198	8.14015573948988	8.21442725982419	3350
Vaccine 30-fold	Full-term (>=35 wGA)	156	8.14191469729754	8.10563457062194	8.17983469748935	3350
Vaccine 30-fold	Full-term (>=35 wGA)	157	8.10772082729397	8.07149114628226	8.1456505038636	3350
Vaccine 30-fold	Full-term (>=35 wGA)	158	8.07386674904929	8.03772461942341	8.11192887039679	3350
Vaccine 30-fold	Full-term (>=35 wGA)	159	8.04044749838539	8.00433186492742	8.07858061402964	3350
Vaccine 30-fold	Full-term (>=35 wGA)	160	8.00740414332249	7.9713097816539	8.0456026364871	3350
Vaccine 30-fold	Full-term (>=35 wGA)	161	7.97472285064416	7.93865529226086	8.01299186327219	3350
Vaccine 30-fold	Full-term (>=35 wGA)	162	7.94243953143806	7.90636534302699	7.98074524348823	3350
Vaccine 30-fold	Full-term (>=35 wGA)	163	7.91052141601851	7.874436903675	7.94885974966257	3350
Vaccine 30-fold	Full-term (>=35 wGA)	164	7.87896170207246	7.84286696719658	7.91733237757147	3350
Vaccine 30-fold	Full-term (>=35 wGA)	165	7.84777273876879	7.81165254967834	7.88616014606637	3350
Vaccine 30-fold	Full-term (>=35 wGA)	166	7.81692662781171	7.78079069012929	7.85533903460858	3350
Vaccine 30-fold	Full-term (>=35 wGA)	167	7.78641870576135	7.75027845030947	7.82486678733204	3350
Vaccine 30-fold	Full-term (>=35 wGA)	168	7.75622892269262	7.72011291455988	7.79474088628328	3350
Vaccine 30-fold	Full-term (>=35 wGA)	169	7.72636114791724	7.69029118963362	7.76495844080483	3350
Vaccine 30-fold	Full-term (>=35 wGA)	170	7.69686457463702	7.66081744409889	7.73551658246542	3350
Vaccine 30-fold	Full-term (>=35 wGA)	171	7.667709413129	7.63168452371711	7.70641246489377	3350
Vaccine 30-fold	Full-term (>=35 wGA)	172	7.63890279494633	7.60296007120495	7.67764326361365	3350
Vaccine 30-fold	Full-term (>=35 wGA)	173	7.61043169208616	7.57449101802228	7.64920617588008	3350
Vaccine 30-fold	Full-term (>=35 wGA)	174	7.58230173585753	7.5463356625171	7.62106202661903	3350
Vaccine 30-fold	Full-term (>=35 wGA)	175	7.55448871845939	7.51850727464974	7.5931898663437	3350
Vaccine 30-fold	Full-term (>=35 wGA)	176	7.52697677760989	7.49100311296261	7.56564232153819	3350
Vaccine 30-fold	Full-term (>=35 wGA)	177	7.4997863954922	7.46382760872505	7.53841666867779	3350
Vaccine 30-fold	Full-term (>=35 wGA)	178	7.47293061112772	7.4369822577212	7.51151020521415	3350
Vaccine 30-fold	Full-term (>=35 wGA)	179	7.44638804335012	7.41045291757451	7.48492024941841	3350
Vaccine 30-fold	Full-term (>=35 wGA)	180	7.4201504184328	7.3842369312033	7.45864414022538	3350
Vaccine 30-fold	Preterm (<35 wGA)	0	12.5020347918095	12.3129699492741	12.6840144710239	150
Vaccine 30-fold	Preterm (<35 wGA)	1	12.4568931124013	12.26779517597	12.6389145462772	150
Vaccine 30-fold	Preterm (<35 wGA)	2	12.412325353785	12.2231039499879	12.5942957837255	150
Vaccine 30-fold	Preterm (<35 wGA)	3	12.3682315822248	12.1788923587985	12.5501542904463	150
Vaccine 30-fold	Preterm (<35 wGA)	4	12.3245852780319	12.13515651949	12.5064862029902	150
Vaccine 30-fold	Preterm (<35 wGA)	5	12.2814734206174	12.0918925785492	12.463287687163	150
Vaccine 30-fold	Preterm (<35 wGA)	6	12.2387639118124	12.0490967116424	12.4205549378081	150
Vaccine 30-fold	Preterm (<35 wGA)	7	12.1964423823119	12.0067651233995	12.3782841785906	150
[truncated: 1,259 more rows]
