# Supplementary material for: Efficacy of monoclonal antibodies and maternal vaccination for prophylaxis of respiratory syncytial virus disease
Source: Commun Med (Lond). 2025 Apr 16;5:119. doi: 10.1038/s43856-025-00807-9 (PMC12003833; doi:10.1038/s43856-025-00807-9)
Supplement: Supplementary file 2 — Supplementary Data 2 [file 43856_2025_807_MOESM2_ESM.txt]

"Treatment","Observation.period","rr.mean","rr.low","rr.high"
"Maternal Vax GMR=15","Overall population, 3 months",1.138,1.295,0.99968
"Maternal Vax GMR=30","Overall population, 3 months",1.00459,1.0275,0.9821
"Maternal Vax GMR=45","Overall population, 3 months",0.9643,1.0207,0.911
"Maternal Vax GMR=60","Overall population, 3 months",0.9445,1.0332,0.863
"Maternal Vax GMR=15","Overall population, 6 months",1.568,1.799,1.366
"Maternal Vax GMR=30","Overall population, 6 months",1.19,1.279,1.107
"Maternal Vax GMR=45","Overall population, 6 months",1.0548,1.0925,1.0184
"Maternal Vax GMR=60","Overall population, 6 months",0.99157,1.0383,0.9469
