# Supplementary material for: Efficacy of monoclonal antibodies and maternal vaccination for prophylaxis of respiratory syncytial virus disease
Source: Commun Med (Lond). 2025 Apr 16;5:119. doi: 10.1038/s43856-025-00807-9 (PMC12003833; doi:10.1038/s43856-025-00807-9)
Supplement: Supplementary file 3 — Supplementary Data 3 [file 43856_2025_807_MOESM3_ESM.txt]

Treatment	Observation.period	Stratum	rr.mean	rr.low	rr.high
Maternal Vax GMR=15	3 months	preterm (< 35wGA)	1.655	2.2	1.243
Maternal Vax GMR=30	3 months	preterm (< 35wGA)	1.237	1.532	0.999201
Maternal Vax GMR=45	3 months	preterm (< 35wGA)	1.116	1.289	0.9669
Maternal Vax GMR=60	3 months	preterm (< 35wGA)	1.0605	1.173	0.9587
Maternal Vax GMR=15	3 months	full-term (= 35wGA)	1.125	1.269	0.99744
Maternal Vax GMR=30	3 months	full-term (= 35wGA)	0.99848	1.0218	0.9757
Maternal Vax GMR=45	3 months	full-term (= 35wGA)	0.9598	1.0227	0.9008
Maternal Vax GMR=60	3 months	full-term (= 35wGA)	0.9409	1.0354	0.855
Maternal Vax GMR=15	6 months	preterm (< 35wGA)	2.55	3.18	2.05
Maternal Vax GMR=30	6 months	preterm (< 35wGA)	1.873	2.26	1.551
Maternal Vax GMR=45	6 months	preterm (< 35wGA)	1.559	1.83	1.328
Maternal Vax GMR=60	6 months	preterm (< 35wGA)	1.379	1.582	1.202
Maternal Vax GMR=15	6 months	full-term (= 35wGA)	1.534	1.752	1.342
Maternal Vax GMR=30	6 months	full-term (= 35wGA)	1.17	1.251	1.0947
Maternal Vax GMR=45	6 months	full-term (= 35wGA)	1.0422	1.0769	1.00869
Maternal Vax GMR=60	6 months	full-term (= 35wGA)	0.9818	1.0351	0.9312
